# Supplementary material for: The Evolutionary Dynamics of Genetic Mutational Load Throughout Tomato Domestication History
Source: Mol Ecol. 2025 Jul 15;34(24):e70024. doi: 10.1111/mec.70024 (PMC12717970; doi:10.1111/mec.70024)
Supplement: Supplementary file 2 — Table S1. [file MEC-34-e70024-s005.xlsx]

## Sheet: annotation_deleterious_ITAG2.4_
Supplementary table 1. Annotation of all deleterious alleles detected in this study in modern tomato and its closely related populations. See TomDel database (https://github.com/hrazif/TomDel) for visualizations of genotype frequencies of the deleterious alleles in different tomato populations.
chromosome	position	gene ID	gene start	gene end	product	common name	GO name	GO ID	trait
SL2.50ch01	14034	Solyc01g005000	12963	15149	Glutamate decarboxylase	unknown	catalytic activity, glutamate decarboxylase activity, glutamate metabolic process, pyridoxal phosphate binding, carboxy-lyase activity, carboxylic acid metabolic process	GO:0003824, GO:0004351, GO:0006536, GO:0030170, GO:0016831, GO:0019752	unknown
SL2.50ch01	125176	Solyc01g005130	124758	125782	Zinc finger protein, putative	unknown	metal ion binding	GO:0046872	unknown
SL2.50ch01	141676	Solyc01g005170	141656	144896	ENTH/ANTH/VHS superfamily protein	unknown	phospholipid binding, 1-phosphatidylinositol binding, clathrin-coated vesicle, clathrin binding, clathrin coat assembly	GO:0005543, GO:0005545, GO:0030136, GO:0030276, GO:0048268	unknown
SL2.50ch01	142477	Solyc01g005170	141656	144896	ENTH/ANTH/VHS superfamily protein	unknown	phospholipid binding, 1-phosphatidylinositol binding, clathrin-coated vesicle, clathrin binding, clathrin coat assembly	GO:0005543, GO:0005545, GO:0030136, GO:0030276, GO:0048268	unknown
SL2.50ch01	182209	Solyc01g005230	181503	183049	S-adenosyl-L-methionine-dependent methyltransferase superfamily protein	unknown	methyltransferase activity	GO:0008168	unknown
SL2.50ch01	194750	Solyc01g005250	191856	195078	Aspartate-semialdehyde dehydrogenase	unknown	N-acetyl-gamma-glutamyl-phosphate reductase activity, cytoplasm, cellular amino acid biosynthetic process, oxidoreductase activity, acting on the aldehyde or oxo group of donors, NAD or NADP as acceptor, protein dimerization activity, oxidation-reduction process, aspartate-semialdehyde dehydrogenase activity, methionine biosynthetic process, threonine biosynthetic process, lysine biosynthetic pro…	GO:0003942, GO:0005737, GO:0008652, GO:0016620, GO:0046983, GO:0055114, GO:0004073, GO:0009086, GO:0009088, GO:0009089, GO:0009097, GO:0050661, GO:0051287	unknown
SL2.50ch01	249188	Solyc01g005350	248118	249519	S-adenosyl-L-methionine-dependent methyltransferases superfamily protein, putative	unknown	methyltransferase activity	GO:0008168	unknown
SL2.50ch01	249477	Solyc01g005350	248118	249519	S-adenosyl-L-methionine-dependent methyltransferases superfamily protein, putative	unknown	methyltransferase activity	GO:0008168	unknown
SL2.50ch01	257949	Solyc01g005360	257315	258835	S-adenosyl-L-methionine-dependent methyltransferase superfamily protein	unknown	methyltransferase activity	GO:0008168	unknown
SL2.50ch01	287690	Solyc01g005410	286564	290172	Caleosin-related family protein	unknown	unknown	unknown	unknown
SL2.50ch01	287695	Solyc01g005410	286564	290172	Caleosin-related family protein	unknown	unknown	unknown	unknown
SL2.50ch01	299803	Solyc01g005430	299064	303517	UBX domain-containing protein	unknown	protein binding	GO:0005515	unknown
SL2.50ch01	303057	Solyc01g005430	299064	303517	UBX domain-containing protein	unknown	protein binding	GO:0005515	unknown
SL2.50ch01	315884	Solyc01g005450	314777	317493	F-box protein SKIP28	unknown	protein binding	GO:0005515	unknown
SL2.50ch01	316048	Solyc01g005450	314777	317493	F-box protein SKIP28	unknown	protein binding	GO:0005515	unknown
SL2.50ch01	323699	Solyc01g005470	322628	324932	PLANT CADMIUM RESISTANCE 2	unknown	unknown	unknown	unknown
SL2.50ch01	417095	Solyc01g005590	416854	417271	Arabinogalactan peptide 14	unknown	unknown	unknown	unknown
SL2.50ch01	423156	Solyc01g005600	420216	426321	5'-adenylylsulfate reductase-like 5	unknown	cell redox homeostasis	GO:0045454	unknown
SL2.50ch01	456127	Solyc01g005650	455379	456988	RING/U-box superfamily protein	unknown	ubiquitin-protein transferase activity, protein ubiquitination, zinc ion binding	GO:0004842, GO:0016567, GO:0008270	unknown
SL2.50ch01	489033	Solyc01g005720	487207	489476	Leucine-rich repeat receptor-like protein kinase family protein	unknown	protein binding	GO:0005515	unknown
SL2.50ch01	491215	Solyc01g005730	490648	493499	Leucine-rich repeat receptor-like protein kinase family protein	unknown	protein binding	GO:0005515	unknown
SL2.50ch01	493042	Solyc01g005730	490648	493499	Leucine-rich repeat receptor-like protein kinase family protein	unknown	protein binding	GO:0005515	unknown
SL2.50ch01	495221	Solyc01g005750	495070	495397	LOW QUALITY:Lipoxygenase	unknown	oxidoreductase activity, acting on single donors with incorporation of molecular oxygen, incorporation of two atoms of oxygen, metal ion binding, oxidation-reduction process	GO:0016702, GO:0046872, GO:0055114	unknown
SL2.50ch01	496757	Solyc01g005760	496465	499371	Leucine-rich repeat receptor-like protein kinase family protein	unknown	protein binding	GO:0005515	unknown
SL2.50ch01	498947	Solyc01g005760	496465	499371	Leucine-rich repeat receptor-like protein kinase family protein	unknown	protein binding	GO:0005515	unknown
SL2.50ch01	503382	Solyc01g005780	501810	504116	unknown	unknown	unknown	unknown	unknown
SL2.50ch01	503653	Solyc01g005780	501810	504116	unknown	unknown	unknown	unknown	unknown
SL2.50ch01	503985	Solyc01g005780	501810	504116	unknown	unknown	unknown	unknown	unknown
SL2.50ch01	538770	Solyc01g005820	537499	541732	Serine/arginine-rich-splicing factor SCL30A	unknown	unknown	unknown	unknown
SL2.50ch01	582266	Solyc01g005870	582018	584457	Leucine-rich repeat receptor-like protein kinase family protein	unknown	protein binding	GO:0005515	unknown
SL2.50ch01	582359	Solyc01g005870	582018	584457	Leucine-rich repeat receptor-like protein kinase family protein	unknown	protein binding	GO:0005515	unknown
SL2.50ch01	584363	Solyc01g005870	582018	584457	Leucine-rich repeat receptor-like protein kinase family protein	unknown	protein binding	GO:0005515	unknown
SL2.50ch01	588891	Solyc01g005890	588414	589330	LOW QUALITY:NAD(P)H-quinone oxidoreductase subunit 2 B, chloroplastic	unknown	unknown	unknown	unknown
SL2.50ch01	610059	Solyc01g005930	606558	610602	Lipase/lipooxygenase, PLAT/LH2	unknown	protein binding	GO:0005515	unknown
SL2.50ch01	667179	Solyc01g006000	663324	669843	GPI mannosyltransferase 2	unknown	dolichyl-phosphate-mannose-glycolipid alpha-mannosyltransferase activity, GPI anchor biosynthetic process	GO:0004584, GO:0006506	unknown
SL2.50ch01	679619	Solyc01g006020	679453	682301	6,7-dimethyl-8-ribityllumazine synthase	unknown	unknown	unknown	unknown
SL2.50ch01	714115	Solyc01g006030	713315	717230	unknown	unknown	unknown	unknown	unknown
SL2.50ch01	729649	Solyc01g006050	729095	730484	LOW QUALITY:Transmembrane protein 45B	unknown	unknown	unknown	unknown
SL2.50ch01	760235	Solyc01g006100	756827	764851	cytosine-5 DNA methyltransferase1L	SlMET1L	chromatin binding, methyltransferase activity	GO:0003682, GO:0008168	unknown
SL2.50ch01	766851	Solyc01g006110	766543	772337	PP2A regulatory subunit TAP46	unknown	regulation of signal transduction	GO:0009966	unknown
SL2.50ch01	769323	Solyc01g006110	766543	772337	PP2A regulatory subunit TAP46	unknown	regulation of signal transduction	GO:0009966	unknown
SL2.50ch01	798608	Solyc01g006150	797548	802155	Metal tolerance protein	unknown	cation transport, cation transmembrane transporter activity, integral component of membrane, transmembrane transport	GO:0006812, GO:0008324, GO:0016021, GO:0055085	unknown
SL2.50ch01	834918	Solyc01g006210	833604	837884	Non-structural maintenance of chromosomes element 1	unknown	DNA repair, Smc5-Smc6 complex	GO:0006281, GO:0030915	unknown
SL2.50ch01	869170	Solyc01g006260	868862	870137	Ribonuclease P/MRP protein subunit POP5	unknown	ribonuclease activity, tRNA processing	GO:0004540, GO:0008033	unknown
SL2.50ch01	869734	Solyc01g006260	868862	870137	Ribonuclease P/MRP protein subunit POP5	unknown	ribonuclease activity, tRNA processing	GO:0004540, GO:0008033	unknown
SL2.50ch01	877842	Solyc01g006280	874303	880944	Formate--tetrahydrofolate ligase	unknown	formate-tetrahydrofolate ligase activity, ATP binding, folic acid-containing compound biosynthetic process	GO:0004329, GO:0005524, GO:0009396	unknown
SL2.50ch01	879016	Solyc01g006280	874303	880944	Formate--tetrahydrofolate ligase	unknown	formate-tetrahydrofolate ligase activity, ATP binding, folic acid-containing compound biosynthetic process	GO:0004329, GO:0005524, GO:0009396	unknown
SL2.50ch01	889169	Solyc01g006300	888896	891747	LECEVI1A	cevi1	peroxidase activity, response to oxidative stress, heme binding, oxidation-reduction process, hydrogen peroxide catabolic process	GO:0004601, GO:0006979, GO:0020037, GO:0055114, GO:0042744	unknown
SL2.50ch01	890331	Solyc01g006300	888896	891747	LECEVI1A	cevi1	peroxidase activity, response to oxidative stress, heme binding, oxidation-reduction process, hydrogen peroxide catabolic process	GO:0004601, GO:0006979, GO:0020037, GO:0055114, GO:0042744	unknown
SL2.50ch01	900288	Solyc01g006310	899147	902371	SlPeroxidase	unknown	peroxidase activity, response to oxidative stress, heme binding, oxidation-reduction process, hydrogen peroxide catabolic process	GO:0004601, GO:0006979, GO:0020037, GO:0055114, GO:0042744	unknown
SL2.50ch01	901660	Solyc01g006310	899147	902371	SlPeroxidase	unknown	peroxidase activity, response to oxidative stress, heme binding, oxidation-reduction process, hydrogen peroxide catabolic process	GO:0004601, GO:0006979, GO:0020037, GO:0055114, GO:0042744	unknown
SL2.50ch01	918037	Solyc01g006340	915539	918894	Dead box ATP-dependent RNA helicase, putative	unknown	nucleic acid binding, ATP binding	GO:0003676, GO:0005524	unknown
SL2.50ch01	918403	Solyc01g006340	915539	918894	Dead box ATP-dependent RNA helicase, putative	unknown	nucleic acid binding, ATP binding	GO:0003676, GO:0005524	unknown
SL2.50ch01	950695	Solyc01g006350	934429	952385	Callose synthase-like protein	unknown	1,3-beta-D-glucan synthase complex, 1,3-beta-D-glucan synthase activity, (1->3)-beta-D-glucan biosynthetic process, membrane	GO:0000148, GO:0003843, GO:0006075, GO:0016020	unknown
SL2.50ch01	989625	Solyc01g006370	983795	1005620	Callose synthase	unknown	1,3-beta-D-glucan synthase complex, 1,3-beta-D-glucan synthase activity, (1->3)-beta-D-glucan biosynthetic process, membrane	GO:0000148, GO:0003843, GO:0006075, GO:0016020	unknown
SL2.50ch01	1024972	Solyc01g006410	1024950	1025645	LOW QUALITY:Cysteine-rich extensin-like protein	unknown	unknown	unknown	unknown
SL2.50ch01	1030551	Solyc01g006420	1030375	1030860	LOW QUALITY:wall associated kinase-like 6	unknown	unknown	unknown	unknown
SL2.50ch01	1030551	Solyc01g006420	1030375	1030860	LOW QUALITY:wall associated kinase-like 6	unknown	unknown	unknown	unknown
SL2.50ch01	1030584	Solyc01g006420	1030375	1030860	LOW QUALITY:wall associated kinase-like 6	unknown	unknown	unknown	unknown
SL2.50ch01	1070881	Solyc01g006470	1070708	1073203	LOW QUALITY:DNA-binding bromodomain-containing protein	unknown	protein binding	GO:0005515	unknown
SL2.50ch01	1071807	Solyc01g006470	1070708	1073203	LOW QUALITY:DNA-binding bromodomain-containing protein	unknown	protein binding	GO:0005515	unknown
SL2.50ch01	1074429	Solyc01g006480	1074151	1078328	alpha/beta-Hydrolases superfamily protein	unknown	unknown	unknown	unknown
SL2.50ch01	1081971	Solyc01g006490	1081667	1087120	uncharacterized protein	unknown	unknown	unknown	unknown
SL2.50ch01	1082606	Solyc01g006490	1081667	1087120	uncharacterized protein	unknown	unknown	unknown	unknown
SL2.50ch01	1101972	Solyc01g006520	1099482	1102806	Serine/threonine-protein kinase	unknown	protein kinase activity, ATP binding, protein phosphorylation, protein serine/threonine kinase activity, recognition of pollen	GO:0004672, GO:0005524, GO:0006468, GO:0004674, GO:0048544	unknown
SL2.50ch01	1104657	Solyc01g006530	1104611	1107028	Serine/threonine-protein kinase	unknown	protein kinase activity, ATP binding, protein phosphorylation, protein serine/threonine kinase activity	GO:0004672, GO:0005524, GO:0006468, GO:0004674	unknown
SL2.50ch01	1106685	Solyc01g006530	1104611	1107028	Serine/threonine-protein kinase	unknown	protein kinase activity, ATP binding, protein phosphorylation, protein serine/threonine kinase activity	GO:0004672, GO:0005524, GO:0006468, GO:0004674	unknown
SL2.50ch01	1122500	Solyc01g006540	1113718	1123928	lipoxygenase C	loxc	protein binding, oxidoreductase activity, oxidation-reduction process, oxidoreductase activity, acting on single donors with incorporation of molecular oxygen, incorporation of two atoms of oxygen, metal ion binding	GO:0005515, GO:0016491, GO:0055114, GO:0016702, GO:0046872	unknown
SL2.50ch01	1126824	Solyc01g006550	1124417	1127114	Leucine-rich repeat receptor-like protein kinase family protein	unknown	protein binding	GO:0005515	unknown
SL2.50ch01	1134083	Solyc01g006560	1128815	1139705	Lipoxygenase	unknown	oxidoreductase activity, oxidation-reduction process, oxidoreductase activity, acting on single donors with incorporation of molecular oxygen, incorporation of two atoms of oxygen, metal ion binding	GO:0016491, GO:0055114, GO:0016702, GO:0046872	unknown
SL2.50ch01	1198003	Solyc01g006590	1197783	1200039	Serine/threonine-protein kinase	unknown	protein kinase activity, ATP binding, protein phosphorylation	GO:0004672, GO:0005524, GO:0006468	unknown
SL2.50ch01	1198732	Solyc01g006590	1197783	1200039	Serine/threonine-protein kinase	unknown	protein kinase activity, ATP binding, protein phosphorylation	GO:0004672, GO:0005524, GO:0006468	unknown
SL2.50ch01	1202109	Solyc01g006600	1201288	1207906	Long-chain-fatty-acid--AMP ligase FadD28	unknown	catalase activity, heme binding, oxidation-reduction process, oxidoreductase activity	GO:0004096, GO:0020037, GO:0055114, GO:0016491	unknown
SL2.50ch01	1202651	Solyc01g006600	1201288	1207906	Long-chain-fatty-acid--AMP ligase FadD28	unknown	catalase activity, heme binding, oxidation-reduction process, oxidoreductase activity	GO:0004096, GO:0020037, GO:0055114, GO:0016491	unknown
SL2.50ch01	1204339	Solyc01g006600	1201288	1207906	Long-chain-fatty-acid--AMP ligase FadD28	unknown	catalase activity, heme binding, oxidation-reduction process, oxidoreductase activity	GO:0004096, GO:0020037, GO:0055114, GO:0016491	unknown
SL2.50ch01	1204570	Solyc01g006600	1201288	1207906	Long-chain-fatty-acid--AMP ligase FadD28	unknown	catalase activity, heme binding, oxidation-reduction process, oxidoreductase activity	GO:0004096, GO:0020037, GO:0055114, GO:0016491	unknown
SL2.50ch01	1217320	Solyc01g006620	1217128	1219478	C2 calcium/lipid-binding and GRAM domain protein	unknown	protein binding	GO:0005515	unknown
SL2.50ch01	1218179	Solyc01g006620	1217128	1219478	C2 calcium/lipid-binding and GRAM domain protein	unknown	protein binding	GO:0005515	unknown
SL2.50ch01	1239336	Solyc01g006640	1235698	1244411	LOW QUALITY:AMP-dependent synthetase and ligase family protein	unknown	catalytic activity, metabolic process, catalase activity, heme binding, oxidation-reduction process, oxidoreductase activity	GO:0003824, GO:0008152, GO:0004096, GO:0020037, GO:0055114, GO:0016491	unknown
SL2.50ch01	1251860	Solyc01g006660	1249071	1255565	Subtilisin-like protease	unknown	serine-type endopeptidase activity, proteolysis	GO:0004252, GO:0006508	unknown
SL2.50ch01	1254360	Solyc01g006660	1249071	1255565	Subtilisin-like protease	unknown	serine-type endopeptidase activity, proteolysis	GO:0004252, GO:0006508	unknown
SL2.50ch01	1255478	Solyc01g006660	1249071	1255565	Subtilisin-like protease	unknown	serine-type endopeptidase activity, proteolysis	GO:0004252, GO:0006508	unknown
SL2.50ch01	1262754	Solyc01g006680	1260327	1264553	2-oxoglutarate (2OG) and Fe(II)-dependent oxygenase superfamily protein	unknown	unknown	unknown	unknown
SL2.50ch01	1281792	Solyc01g006700	1277385	1285298	Protein downstream neighbor of Son	unknown	unknown	unknown	unknown
SL2.50ch01	1289871	Solyc01g006710	1286242	1300706	ATP-dependent RNA helicase, putative	unknown	nucleic acid binding, ATP binding, helicase activity	GO:0003676, GO:0005524, GO:0004386	unknown
SL2.50ch01	1293410	Solyc01g006710	1286242	1300706	ATP-dependent RNA helicase, putative	unknown	nucleic acid binding, ATP binding, helicase activity	GO:0003676, GO:0005524, GO:0004386	unknown
SL2.50ch01	1305999	Solyc01g006720	1301729	1309554	ABC transporter family protein	unknown	ATP binding, ATPase activity, membrane	GO:0005524, GO:0016887, GO:0016020	unknown
SL2.50ch01	1338261	Solyc01g006740	1336414	1340710	Sucrose phosphate phosphatase	unknown	magnesium ion binding, sucrose biosynthetic process, sucrose-phosphate phosphatase activity	GO:0000287, GO:0005986, GO:0050307	unknown
SL2.50ch01	1338414	Solyc01g006740	1336414	1340710	Sucrose phosphate phosphatase	unknown	magnesium ion binding, sucrose biosynthetic process, sucrose-phosphate phosphatase activity	GO:0000287, GO:0005986, GO:0050307	unknown
SL2.50ch01	1339273	Solyc01g006740	1336414	1340710	Sucrose phosphate phosphatase	unknown	magnesium ion binding, sucrose biosynthetic process, sucrose-phosphate phosphatase activity	GO:0000287, GO:0005986, GO:0050307	unknown
SL2.50ch01	1339281	Solyc01g006740	1336414	1340710	Sucrose phosphate phosphatase	unknown	magnesium ion binding, sucrose biosynthetic process, sucrose-phosphate phosphatase activity	GO:0000287, GO:0005986, GO:0050307	unknown
SL2.50ch01	1348894	Solyc01g006760	1348524	1349983	Transmembrane protein, putative	unknown	unknown	unknown	unknown
SL2.50ch01	1391045	Solyc01g006820	1390734	1391501	LOW QUALITY:basic helix-loop-helix (bHLH) DNA-binding superfamily protein	unknown	unknown	unknown	unknown
SL2.50ch01	1413513	Solyc01g006840	1410577	1414084	Calcium-dependent protein kinase, putative	unknown	protein kinase activity, ATP binding, protein phosphorylation, calcium ion binding	GO:0004672, GO:0005524, GO:0006468, GO:0005509	unknown
SL2.50ch01	1511479	Solyc01g006930	1506539	1511917	Nuclear transcription factor Y subunit A-10, putative	unknown	DNA-binding transcription factor activity, regulation of transcription, DNA-templated	GO:0003700, GO:0006355	unknown
SL2.50ch01	1515022	Solyc01g006940	1512591	1515492	RNA-binding (RRM/RBD/RNP motifs) family protein	unknown	nucleotide binding, nucleic acid binding	GO:0000166, GO:0003676	unknown
SL2.50ch01	1529529	Solyc01g006960	1520515	1539892	Trafficking protein particle complex subunit 8	unknown	protein binding	GO:0005515	unknown
SL2.50ch01	1550881	Solyc01g006970	1541848	1551389	RNA helicase family protein	unknown	nucleic acid binding, ATP binding, GO_0008026, helicase activity	GO:0003676, GO:0005524, GO:0008026, GO:0004386	unknown
SL2.50ch01	1552420	Solyc01g006980	1552093	1555934	Malonyl-CoA:Acyl carrier protein transacylase	unknown	catalytic activity, metabolic process, transferase activity	GO:0003824, GO:0008152, GO:0016740	unknown
SL2.50ch01	1567944	Solyc01g007000	1567768	1569141	U-box domain-containing family protein	unknown	ubiquitin-protein transferase activity, protein ubiquitination	GO:0004842, GO:0016567, GO:0005488	unknown
SL2.50ch01	1568649	Solyc01g007000	1567768	1569141	U-box domain-containing family protein	unknown	ubiquitin-protein transferase activity, protein ubiquitination	GO:0004842, GO:0016567, GO:0005488	unknown
SL2.50ch01	1571577	Solyc01g007010	1571358	1572717	U-box domain-containing family protein	unknown	ubiquitin-protein transferase activity, protein ubiquitination	GO:0004842, GO:0016567, GO:0005488	unknown
SL2.50ch01	1571711	Solyc01g007010	1571358	1572717	U-box domain-containing family protein	unknown	ubiquitin-protein transferase activity, protein ubiquitination	GO:0004842, GO:0016567, GO:0005488	unknown
SL2.50ch01	1571912	Solyc01g007010	1571358	1572717	U-box domain-containing family protein	unknown	ubiquitin-protein transferase activity, protein ubiquitination	GO:0004842, GO:0016567, GO:0005488	unknown
SL2.50ch01	1631081	Solyc01g007080	1629115	1634158	aluminum activated malate transporter family protein	unknown	malate transport	GO:0015743	unknown
SL2.50ch01	1651047	Solyc01g007090	1649310	1653839	aluminum activated malate transporter family protein	unknown	malate transport	GO:0015743	unknown
SL2.50ch01	1651458	Solyc01g007090	1649310	1653839	aluminum activated malate transporter family protein	unknown	malate transport	GO:0015743	unknown
SL2.50ch01	1656085	Solyc01g007100	1654055	1658743	Digalactosyldiacylglycerol synthase 1	unknown	unknown	unknown	unknown
SL2.50ch01	1678477	Solyc01g007130	1677070	1680707	Receptor-like protein kinase	unknown	protein kinase activity, ATP binding, protein phosphorylation	GO:0004672, GO:0005524, GO:0006468	unknown
SL2.50ch01	1714553	Solyc01g007150	1711995	1718473	Coatomer subunit beta	unknown	structural molecule activity, intracellular protein transport, vesicle-mediated transport, COPI vesicle coat, cytoplasm, membrane coat	GO:0005198, GO:0006886, GO:0016192, GO:0030126, GO:0005488, GO:0005737, GO:0030117	unknown
SL2.50ch01	1733004	Solyc01g007160	1728460	1733199	N-acetyltransferase ESCO2	unknown	unknown	unknown	unknown
SL2.50ch01	1770770	Solyc01g007190	1770445	1771528	LOW QUALITY:UvrABC system protein A	unknown	unknown	unknown	unknown
SL2.50ch01	1813596	Solyc01g007250	1809283	1813878	U3 small nucleolar ribonucleoprotein protein imp4, putative	unknown	unknown	unknown	unknown
SL2.50ch01	1823936	Solyc01g007260	1820455	1824077	Double Clp-N motif-containing P-loop nucleoside triphosphate hydrolases superfamily protein	unknown	protein metabolic process	GO:0019538	unknown
SL2.50ch01	1916435	Solyc01g007760	1916300	1921403	Transcription factor E2F	unknown	DNA-binding transcription factor activity, transcription factor complex, regulation of transcription, DNA-templated, protein dimerization activity	GO:0003700, GO:0005667, GO:0006355, GO:0046983	unknown
SL2.50ch01	1971431	Solyc01g007810	1971082	1971978	LOW QUALITY:ovate family protein 3	SlOFP3	unknown	unknown	OFP gene family; plant growth and development
SL2.50ch01	2154990	Solyc01g007970	2153668	2157136	Kinase family protein	unknown	protein kinase activity, ATP binding, protein phosphorylation	GO:0004672, GO:0005524, GO:0006468	unknown
SL2.50ch01	2155733	Solyc01g007970	2153668	2157136	Kinase family protein	unknown	protein kinase activity, ATP binding, protein phosphorylation	GO:0004672, GO:0005524, GO:0006468	unknown
SL2.50ch01	2155895	Solyc01g007970	2153668	2157136	Kinase family protein	unknown	protein kinase activity, ATP binding, protein phosphorylation	GO:0004672, GO:0005524, GO:0006468	unknown
SL2.50ch01	2156716	Solyc01g007970	2153668	2157136	Kinase family protein	unknown	protein kinase activity, ATP binding, protein phosphorylation	GO:0004672, GO:0005524, GO:0006468	unknown
SL2.50ch01	2162007	Solyc01g007980	2161571	2164368	Protein kinase family protein	unknown	protein kinase activity, ATP binding, protein phosphorylation	GO:0004672, GO:0005524, GO:0006468	unknown
SL2.50ch01	2162981	Solyc01g007980	2161571	2164368	Protein kinase family protein	unknown	protein kinase activity, ATP binding, protein phosphorylation	GO:0004672, GO:0005524, GO:0006468	unknown
SL2.50ch01	2163005	Solyc01g007980	2161571	2164368	Protein kinase family protein	unknown	protein kinase activity, ATP binding, protein phosphorylation	GO:0004672, GO:0005524, GO:0006468	unknown
SL2.50ch01	2182914	Solyc01g008010	2180444	2185087	OBP32pep protein, putative (Domain of unknown function DUF220)	unknown	unknown	unknown	unknown
SL2.50ch01	2194512	Solyc01g008030	2194233	2196201	Methionine sulfoxide reductase	unknown	unknown	unknown	unknown
SL2.50ch01	2195170	Solyc01g008030	2194233	2196201	Methionine sulfoxide reductase	unknown	unknown	unknown	unknown
SL2.50ch01	2196068	Solyc01g008030	2194233	2196201	Methionine sulfoxide reductase	unknown	unknown	unknown	unknown
SL2.50ch01	2196097	Solyc01g008030	2194233	2196201	Methionine sulfoxide reductase	unknown	unknown	unknown	unknown
SL2.50ch01	2196107	Solyc01g008030	2194233	2196201	Methionine sulfoxide reductase	unknown	unknown	unknown	unknown
SL2.50ch01	2302285	Solyc01g008150	2302209	2302358	LOW QUALITY:cytochrome B5-like protein	unknown	unknown	unknown	unknown
SL2.50ch01	2329281	Solyc01g008180	2327830	2334359	Remorin family protein	unknown	unknown	unknown	unknown
SL2.50ch01	2371273	Solyc01g008240	2369175	2373387	Sugar transporter protein 9	SlSTP9	transporter activity, integral component of membrane, transmembrane transport, membrane, transmembrane transporter activity, cell redox homeostasis	GO:0005215, GO:0016021, GO:0055085, GO:0016020, GO:0022891, GO:0022857, GO:0045454	unknown
SL2.50ch01	2402657	Solyc01g008290	2396758	2404877	Dihydroorotate dehydrogenase (quinone), mitochondrial	unknown	catalytic activity, dihydroorotate dehydrogenase activity, 'de novo' pyrimidine nucleobase biosynthetic process, membrane, oxidation-reduction process, cytoplasm, oxidoreductase activity, acting on the CH-CH group of donors	GO:0003824, GO:0004152, GO:0006207, GO:0016020, GO:0055114, GO:0005737, GO:0016627	unknown
SL2.50ch01	2416778	Solyc01g008310	2409381	2422710	Phenylalanyl-tRNA synthetase beta chain family protein	unknown	nucleotide binding, phenylalanine-tRNA ligase activity, ATP binding, cytoplasm, phenylalanyl-tRNA aminoacylation, magnesium ion binding, RNA binding	GO:0000166, GO:0004826, GO:0005524, GO:0005737, GO:0006432, GO:0000287, GO:0003723	unknown
SL2.50ch01	2431396	Solyc01g008320	2428752	2446906	shoot gravitropism 2 (SGR2)	unknown	metal ion binding	GO:0046872	unknown
SL2.50ch01	2466236	Solyc01g008340	2463094	2470694	L19 ribosomal protein	DQ304483	structural constituent of ribosome, intracellular, ribosome, translation	GO:0003735, GO:0005622, GO:0005840, GO:0006412	unknown
SL2.50ch01	2473132	Solyc01g008350	2472569	2476248	LOW QUALITY:DNAJ heat shock N-terminal domain-containing protein	unknown	unknown	unknown	unknown
SL2.50ch01	2473213	Solyc01g008350	2472569	2476248	LOW QUALITY:DNAJ heat shock N-terminal domain-containing protein	unknown	unknown	unknown	unknown
SL2.50ch01	2473333	Solyc01g008350	2472569	2476248	LOW QUALITY:DNAJ heat shock N-terminal domain-containing protein	unknown	unknown	unknown	unknown
SL2.50ch01	2473345	Solyc01g008350	2472569	2476248	LOW QUALITY:DNAJ heat shock N-terminal domain-containing protein	unknown	unknown	unknown	unknown
SL2.50ch01	2485443	Solyc01g008380	2485382	2486123	unknown	unknown	unknown	unknown	unknown
SL2.50ch01	2485837	Solyc01g008380	2485382	2486123	unknown	unknown	unknown	unknown	unknown
SL2.50ch01	2486077	Solyc01g008380	2485382	2486123	unknown	unknown	unknown	unknown	unknown
SL2.50ch01	2486098	Solyc01g008380	2485382	2486123	unknown	unknown	unknown	unknown	unknown
SL2.50ch01	2488917	Solyc01g008390	2487446	2489973	Leucine-rich repeat receptor-like protein kinase family protein	unknown	protein binding	GO:0005515	unknown
SL2.50ch01	2488917	Solyc01g008400	2486322	2492627	mediator of RNA polymerase II transcription subunit	unknown	unknown	unknown	unknown
SL2.50ch01	2492458	Solyc01g008400	2486322	2492627	mediator of RNA polymerase II transcription subunit	unknown	unknown	unknown	unknown
SL2.50ch01	2493442	Solyc01g008410	2493128	2495552	LOW QUALITY:Leucine-rich repeat receptor-like protein kinase family protein	unknown	protein binding	GO:0005515	unknown
SL2.50ch01	2493501	Solyc01g008410	2493128	2495552	LOW QUALITY:Leucine-rich repeat receptor-like protein kinase family protein	unknown	protein binding	GO:0005515	unknown
SL2.50ch01	2493747	Solyc01g008410	2493128	2495552	LOW QUALITY:Leucine-rich repeat receptor-like protein kinase family protein	unknown	protein binding	GO:0005515	unknown
SL2.50ch01	2493882	Solyc01g008410	2493128	2495552	LOW QUALITY:Leucine-rich repeat receptor-like protein kinase family protein	unknown	protein binding	GO:0005515	unknown
SL2.50ch01	2493924	Solyc01g008410	2493128	2495552	LOW QUALITY:Leucine-rich repeat receptor-like protein kinase family protein	unknown	protein binding	GO:0005515	unknown
SL2.50ch01	2493995	Solyc01g008410	2493128	2495552	LOW QUALITY:Leucine-rich repeat receptor-like protein kinase family protein	unknown	protein binding	GO:0005515	unknown
SL2.50ch01	2494027	Solyc01g008410	2493128	2495552	LOW QUALITY:Leucine-rich repeat receptor-like protein kinase family protein	unknown	protein binding	GO:0005515	unknown
SL2.50ch01	2494032	Solyc01g008410	2493128	2495552	LOW QUALITY:Leucine-rich repeat receptor-like protein kinase family protein	unknown	protein binding	GO:0005515	unknown
SL2.50ch01	2494032	Solyc01g008410	2493128	2495552	LOW QUALITY:Leucine-rich repeat receptor-like protein kinase family protein	unknown	protein binding	GO:0005515	unknown
SL2.50ch01	2494033	Solyc01g008410	2493128	2495552	LOW QUALITY:Leucine-rich repeat receptor-like protein kinase family protein	unknown	protein binding	GO:0005515	unknown
SL2.50ch01	2494033	Solyc01g008410	2493128	2495552	LOW QUALITY:Leucine-rich repeat receptor-like protein kinase family protein	unknown	protein binding	GO:0005515	unknown
SL2.50ch01	2494059	Solyc01g008410	2493128	2495552	LOW QUALITY:Leucine-rich repeat receptor-like protein kinase family protein	unknown	protein binding	GO:0005515	unknown
SL2.50ch01	2494683	Solyc01g008410	2493128	2495552	LOW QUALITY:Leucine-rich repeat receptor-like protein kinase family protein	unknown	protein binding	GO:0005515	unknown
SL2.50ch01	2494886	Solyc01g008410	2493128	2495552	LOW QUALITY:Leucine-rich repeat receptor-like protein kinase family protein	unknown	protein binding	GO:0005515	unknown
SL2.50ch01	2495000	Solyc01g008410	2493128	2495552	LOW QUALITY:Leucine-rich repeat receptor-like protein kinase family protein	unknown	protein binding	GO:0005515	unknown
SL2.50ch01	2495459	Solyc01g008410	2493128	2495552	LOW QUALITY:Leucine-rich repeat receptor-like protein kinase family protein	unknown	protein binding	GO:0005515	unknown
SL2.50ch01	2495473	Solyc01g008410	2493128	2495552	LOW QUALITY:Leucine-rich repeat receptor-like protein kinase family protein	unknown	protein binding	GO:0005515	unknown
SL2.50ch01	2495527	Solyc01g008410	2493128	2495552	LOW QUALITY:Leucine-rich repeat receptor-like protein kinase family protein	unknown	protein binding	GO:0005515	unknown
SL2.50ch01	2506556	Solyc01g008420	2504346	2512080	Protein DETOXIFICATION	unknown	drug transmembrane transport, GO_0015238, antiporter activity, membrane, transmembrane transport	GO:0006855, GO:0015238, GO:0015297, GO:0016020, GO:0055085	unknown
SL2.50ch01	2516455	Solyc01g008430	2514786	2517198	Ankyrin repeat family protein	unknown	unknown	unknown	unknown
SL2.50ch01	2537855	Solyc01g008450	2537806	2538639	LOW QUALITY:transmembrane protein	unknown	unknown	unknown	unknown
SL2.50ch01	2543866	Solyc01g008460	2542272	2547308	Ferredoxin	unknown	electron transfer activity, iron-sulfur cluster binding, 2 iron, 2 sulfur cluster binding	GO:0009055, GO:0051536, GO:0051537	unknown
SL2.50ch01	2551595	Solyc01g008470	2548568	2554744	Translocation protein sec62	unknown	obsolete protein transporter activity, protein transport, integral component of membrane	GO:0008565, GO:0015031, GO:0016021	unknown
SL2.50ch01	2578945	Solyc01g008490	2578536	2583600	Nuclear transcription factor Y subunit	unknown	DNA binding, CCAAT-binding factor complex, DNA-binding transcription factor activity, regulation of transcription, DNA-templated	GO:0003677, GO:0016602, GO:0003700, GO:0006355	unknown
SL2.50ch01	2579748	Solyc01g008490	2578536	2583600	Nuclear transcription factor Y subunit	unknown	DNA binding, CCAAT-binding factor complex, DNA-binding transcription factor activity, regulation of transcription, DNA-templated	GO:0003677, GO:0016602, GO:0003700, GO:0006355	unknown
SL2.50ch01	2581810	Solyc01g008490	2578536	2583600	Nuclear transcription factor Y subunit	unknown	DNA binding, CCAAT-binding factor complex, DNA-binding transcription factor activity, regulation of transcription, DNA-templated	GO:0003677, GO:0016602, GO:0003700, GO:0006355	unknown
SL2.50ch01	2613989	Solyc01g008500	2608681	2614375	Receptor-like protein kinase	unknown	protein kinase activity, ATP binding, protein phosphorylation	GO:0004672, GO:0005524, GO:0006468	unknown
SL2.50ch01	2618653	Solyc01g008510	2618547	2619169	Photosystem II 5 kDa protein	unknown	unknown	unknown	unknown
SL2.50ch01	2629716	Solyc01g008520	2620843	2629758	DNA repair XRCC2-like protein	unknown	double-strand break repair via homologous recombination, replication fork, DNA repair, Rad51B-Rad51C-Rad51D-XRCC2 complex	GO:0000724, GO:0005657, GO:0006281, GO:0033063	unknown
SL2.50ch01	2639104	Solyc01g008530	2630977	2641984	phenylacetaldehyde reductase	par1	catalytic activity, coenzyme binding	GO:0003824, GO:0050662	unknown
SL2.50ch01	2639104	Solyc01g008540	2638864	2644380	Cinnamoyl CoA reductase-like protein	unknown	catalytic activity, coenzyme binding	GO:0003824, GO:0050662	unknown
SL2.50ch01	2639513	Solyc01g008530	2630977	2641984	phenylacetaldehyde reductase	par1	catalytic activity, coenzyme binding	GO:0003824, GO:0050662	unknown
SL2.50ch01	2639513	Solyc01g008540	2638864	2644380	Cinnamoyl CoA reductase-like protein	unknown	catalytic activity, coenzyme binding	GO:0003824, GO:0050662	unknown
SL2.50ch01	2647268	Solyc01g008550	2646612	2650332	phenylacetaldehyde reductase PAR2	par2	catalytic activity, coenzyme binding	GO:0003824, GO:0050662	unknown
SL2.50ch01	2656754	Solyc01g008560	2656473	2664287	NAD kinase 1	unknown	NAD+ kinase activity, NADP biosynthetic process, metabolic process, NAD metabolic process	GO:0003951, GO:0006741, GO:0008152, GO:0019674	unknown
SL2.50ch01	2676513	Solyc01g008590	2676372	2676911	LOW QUALITY:Zinc transporter	unknown	membrane, metal ion transport, metal ion transmembrane transporter activity, transmembrane transport	GO:0016020, GO:0030001, GO:0046873, GO:0055085	unknown
SL2.50ch01	2676706	Solyc01g008590	2676372	2676911	LOW QUALITY:Zinc transporter	unknown	membrane, metal ion transport, metal ion transmembrane transporter activity, transmembrane transport	GO:0016020, GO:0030001, GO:0046873, GO:0055085	unknown
SL2.50ch01	2676730	Solyc01g008590	2676372	2676911	LOW QUALITY:Zinc transporter	unknown	membrane, metal ion transport, metal ion transmembrane transporter activity, transmembrane transport	GO:0016020, GO:0030001, GO:0046873, GO:0055085	unknown
SL2.50ch01	2694861	Solyc01g008610	2694719	2696395	Beta-1,3-glucanase	unknown	hydrolase activity, hydrolyzing O-glycosyl compounds, carbohydrate metabolic process	GO:0004553, GO:0005975	unknown
SL2.50ch01	2694951	Solyc01g008610	2694719	2696395	Beta-1,3-glucanase	unknown	hydrolase activity, hydrolyzing O-glycosyl compounds, carbohydrate metabolic process	GO:0004553, GO:0005975	unknown
SL2.50ch01	2695203	Solyc01g008610	2694719	2696395	Beta-1,3-glucanase	unknown	hydrolase activity, hydrolyzing O-glycosyl compounds, carbohydrate metabolic process	GO:0004553, GO:0005975	unknown
SL2.50ch01	2695281	Solyc01g008610	2694719	2696395	Beta-1,3-glucanase	unknown	hydrolase activity, hydrolyzing O-glycosyl compounds, carbohydrate metabolic process	GO:0004553, GO:0005975	unknown
SL2.50ch01	2695293	Solyc01g008610	2694719	2696395	Beta-1,3-glucanase	unknown	hydrolase activity, hydrolyzing O-glycosyl compounds, carbohydrate metabolic process	GO:0004553, GO:0005975	unknown
SL2.50ch01	2707365	Solyc01g008640	2707156	2708925	Cytochrome P450	unknown	iron ion binding, oxidoreductase activity, acting on paired donors, with incorporation or reduction of molecular oxygen, heme binding, oxidation-reduction process	GO:0005506, GO:0016705, GO:0020037, GO:0055114	unknown
SL2.50ch01	2707659	Solyc01g008640	2707156	2708925	Cytochrome P450	unknown	iron ion binding, oxidoreductase activity, acting on paired donors, with incorporation or reduction of molecular oxygen, heme binding, oxidation-reduction process	GO:0005506, GO:0016705, GO:0020037, GO:0055114	unknown
SL2.50ch01	2708636	Solyc01g008640	2707156	2708925	Cytochrome P450	unknown	iron ion binding, oxidoreductase activity, acting on paired donors, with incorporation or reduction of molecular oxygen, heme binding, oxidation-reduction process	GO:0005506, GO:0016705, GO:0020037, GO:0055114	unknown
SL2.50ch01	2712520	Solyc01g008650	2712022	2714463	Cytochrome P450	unknown	iron ion binding, oxidoreductase activity, acting on paired donors, with incorporation or reduction of molecular oxygen, heme binding, oxidation-reduction process	GO:0005506, GO:0016705, GO:0020037, GO:0055114	unknown
SL2.50ch01	2714211	Solyc01g008650	2712022	2714463	Cytochrome P450	unknown	iron ion binding, oxidoreductase activity, acting on paired donors, with incorporation or reduction of molecular oxygen, heme binding, oxidation-reduction process	GO:0005506, GO:0016705, GO:0020037, GO:0055114	unknown
SL2.50ch01	2743656	Solyc01g008690	2740475	2744521	GDP-mannose transporter	unknown	unknown	unknown	unknown
SL2.50ch01	2755417	Solyc01g008710	2755066	2758116	inactive endo-beta-mannanase	man4	hydrolase activity, hydrolyzing O-glycosyl compounds, carbohydrate metabolic process	GO:0004553, GO:0005975	unknown
SL2.50ch01	2755599	Solyc01g008710	2755066	2758116	inactive endo-beta-mannanase	man4	hydrolase activity, hydrolyzing O-glycosyl compounds, carbohydrate metabolic process	GO:0004553, GO:0005975	unknown
SL2.50ch01	2756870	Solyc01g008710	2755066	2758116	inactive endo-beta-mannanase	man4	hydrolase activity, hydrolyzing O-glycosyl compounds, carbohydrate metabolic process	GO:0004553, GO:0005975	unknown
SL2.50ch01	2757708	Solyc01g008710	2755066	2758116	inactive endo-beta-mannanase	man4	hydrolase activity, hydrolyzing O-glycosyl compounds, carbohydrate metabolic process	GO:0004553, GO:0005975	unknown
SL2.50ch01	2761712	Solyc01g008720	2760070	2763366	Mannan endo-1 4-beta-mannosidase	unknown	hydrolase activity, hydrolyzing O-glycosyl compounds, carbohydrate metabolic process	GO:0004553, GO:0005975	unknown
SL2.50ch01	2763103	Solyc01g008720	2760070	2763366	Mannan endo-1 4-beta-mannosidase	unknown	hydrolase activity, hydrolyzing O-glycosyl compounds, carbohydrate metabolic process	GO:0004553, GO:0005975	unknown
SL2.50ch01	2777423	Solyc01g008740	2776811	2782126	Calcium-dependent protein kinase, putative	unknown	protein kinase activity, ATP binding, protein phosphorylation, calcium ion binding	GO:0004672, GO:0005524, GO:0006468, GO:0005509	unknown
SL2.50ch01	2777445	Solyc01g008740	2776811	2782126	Calcium-dependent protein kinase, putative	unknown	protein kinase activity, ATP binding, protein phosphorylation, calcium ion binding	GO:0004672, GO:0005524, GO:0006468, GO:0005509	unknown
SL2.50ch01	2780685	Solyc01g008740	2776811	2782126	Calcium-dependent protein kinase, putative	unknown	protein kinase activity, ATP binding, protein phosphorylation, calcium ion binding	GO:0004672, GO:0005524, GO:0006468, GO:0005509	unknown
SL2.50ch01	2787101	Solyc01g008750	2784887	2788074	unknown	unknown	unknown	unknown	unknown
SL2.50ch01	2791299	Solyc01g008760	2789896	2794057	Terpene cyclase/mutase family member	unknown	unknown	unknown	unknown
SL2.50ch01	2826865	Solyc01g008790	2826378	2831040	Non specific phospholipase C	unknown	catalytic activity, metabolic process, hydrolase activity, acting on ester bonds	GO:0003824, GO:0008152, GO:0016788	unknown
SL2.50ch01	2827912	Solyc01g008790	2826378	2831040	Non specific phospholipase C	unknown	catalytic activity, metabolic process, hydrolase activity, acting on ester bonds	GO:0003824, GO:0008152, GO:0016788	unknown
SL2.50ch01	2832169	Solyc01g008800	2831445	2836597	disease resistance protein (TIR-NBS-LRR class)	unknown	protein binding, signal transduction, zinc ion binding, ADP binding	GO:0005515, GO:0007165, GO:0008270, GO:0043531	unknown
SL2.50ch01	2833342	Solyc01g008800	2831445	2836597	disease resistance protein (TIR-NBS-LRR class)	unknown	protein binding, signal transduction, zinc ion binding, ADP binding	GO:0005515, GO:0007165, GO:0008270, GO:0043531	unknown
SL2.50ch01	2857765	Solyc01g008830	2854277	2862504	Ascorbate oxidase	unknown	copper ion binding, extracellular region, oxidoreductase activity, oxidation-reduction process	GO:0005507, GO:0005576, GO:0016491, GO:0055114	unknown
SL2.50ch01	2886896	Solyc01g008860	2886127	2888662	Protein kinase	unknown	protein kinase activity, ATP binding, protein phosphorylation	GO:0004672, GO:0005524, GO:0006468	unknown
SL2.50ch01	2886929	Solyc01g008860	2886127	2888662	Protein kinase	unknown	protein kinase activity, ATP binding, protein phosphorylation	GO:0004672, GO:0005524, GO:0006468	unknown
SL2.50ch01	2887194	Solyc01g008860	2886127	2888662	Protein kinase	unknown	protein kinase activity, ATP binding, protein phosphorylation	GO:0004672, GO:0005524, GO:0006468	unknown
SL2.50ch01	2887462	Solyc01g008860	2886127	2888662	Protein kinase	unknown	protein kinase activity, ATP binding, protein phosphorylation	GO:0004672, GO:0005524, GO:0006468	unknown
SL2.50ch01	3026780	Solyc01g009030	3025820	3038891	Nuclear control of ATPase 2	unknown	unknown	unknown	unknown
SL2.50ch01	3043994	Solyc01g009040	3041736	3044740	cyclinB1_4	SlCycB1_4	nucleus	GO:0005634	unknown
SL2.50ch01	3044246	Solyc01g009040	3041736	3044740	cyclinB1_4	SlCycB1_4	nucleus	GO:0005634	unknown
SL2.50ch01	3055512	Solyc01g009050	3045561	3064835	Molybdopterin biosynthesis protein CNX1	unknown	Mo-molybdopterin cofactor biosynthetic process, molybdopterin cofactor biosynthetic process	GO:0006777, GO:0032324	unknown
SL2.50ch01	3055722	Solyc01g009050	3045561	3064835	Molybdopterin biosynthesis protein CNX1	unknown	Mo-molybdopterin cofactor biosynthetic process, molybdopterin cofactor biosynthetic process	GO:0006777, GO:0032324	unknown
SL2.50ch01	3071461	Solyc01g009060	3067813	3074739	BTB-POZ and MATH domain protein	unknown	protein binding	GO:0005515	unknown
SL2.50ch01	3204841	Solyc01g009170	3203718	3206211	EIL-EIN3/EIL	eil	DNA-binding transcription factor activity, nucleus	GO:0003700, GO:0005634	unknown
SL2.50ch01	3232960	Solyc01g009180	3229107	3234908	5-methyltetrahydropteroyltriglutamate--homocysteine methyltransferase	unknown	5-methyltetrahydropteroyltriglutamate-homocysteine S-methyltransferase activity, zinc ion binding, cellular amino acid biosynthetic process, methionine biosynthetic process	GO:0003871, GO:0008270, GO:0008652, GO:0009086	unknown
SL2.50ch01	3255759	Solyc01g009230	3253891	3262099	sitiens	sit	unknown	unknown	unknown
SL2.50ch01	3279049	Solyc01g009250	3278676	3279403	LOW QUALITY:zinc finger (CCCH-type) family protein	unknown	unknown	unknown	unknown
SL2.50ch01	3289453	Solyc01g009260	3288675	3290090	LOW QUALITY:ribosomal protein L5	unknown	unknown	unknown	unknown
SL2.50ch01	3292550	Solyc01g009270	3291820	3293241	FAF-like protein (DUF3049)	unknown	unknown	unknown	unknown
SL2.50ch01	3292934	Solyc01g009270	3291820	3293241	FAF-like protein (DUF3049)	unknown	unknown	unknown	unknown
SL2.50ch01	3501083	Solyc01g009320	3500773	3502283	U-box domain-containing family protein	unknown	ubiquitin-protein transferase activity, protein ubiquitination	GO:0004842, GO:0016567, GO:0005488	unknown
SL2.50ch01	3547574	Solyc01g009360	3547549	3548376	Polynucleotidyl transferase%2C ribonuclease H-like superfamily protein	unknown	poly(A)-specific ribonuclease activity, nucleic acid binding	GO:0000289, GO:0004535, GO:0003676	unknown
SL2.50ch01	3548298	Solyc01g009360	3547549	3548376	Polynucleotidyl transferase%2C ribonuclease H-like superfamily protein	unknown	poly(A)-specific ribonuclease activity, nucleic acid binding	GO:0000289, GO:0004535, GO:0003676	unknown
SL2.50ch01	3572741	Solyc01g009380	3572360	3591567	Nicalin	unknown	integral component of membrane, protein processing	GO:0016021, GO:0016485	unknown
SL2.50ch01	3579008	Solyc01g009380	3572360	3591567	Nicalin	unknown	integral component of membrane, protein processing	GO:0016021, GO:0016485	unknown
SL2.50ch01	3579134	Solyc01g009380	3572360	3591567	Nicalin	unknown	integral component of membrane, protein processing	GO:0016021, GO:0016485	unknown
SL2.50ch01	3663268	Solyc01g009440	3662862	3663494	C-repeat binding factor 1	unknown	DNA binding, DNA-binding transcription factor activity, regulation of transcription, DNA-templated	GO:0003677, GO:0003700, GO:0006355	unknown
SL2.50ch01	3663328	Solyc01g009440	3662862	3663494	C-repeat binding factor 1	unknown	DNA binding, DNA-binding transcription factor activity, regulation of transcription, DNA-templated	GO:0003677, GO:0003700, GO:0006355	unknown
SL2.50ch01	3698019	Solyc01g009470	3694546	3698607	Poly [ADP-ribose] polymerase	unknown	NAD+ ADP-ribosyltransferase activity, protein ADP-ribosylation	GO:0003950, GO:0006471	unknown
SL2.50ch01	3698037	Solyc01g009470	3694546	3698607	Poly [ADP-ribose] polymerase	unknown	NAD+ ADP-ribosyltransferase activity, protein ADP-ribosylation	GO:0003950, GO:0006471	unknown
SL2.50ch01	3725633	Solyc01g009490	3725257	3725691	LOW QUALITY:DUF4228 domain protein	unknown	unknown	unknown	unknown
SL2.50ch01	3784748	Solyc01g009530	3784538	3785794	LOW QUALITY:plant/protein	unknown	unknown	unknown	unknown
SL2.50ch01	3785074	Solyc01g009530	3784538	3785794	LOW QUALITY:plant/protein	unknown	unknown	unknown	unknown
SL2.50ch01	3785762	Solyc01g009530	3784538	3785794	LOW QUALITY:plant/protein	unknown	unknown	unknown	unknown
SL2.50ch01	3785913	Solyc01g009540	3785861	3786148	LOW QUALITY:Plant/T31B5-30 protein	unknown	unknown	unknown	unknown
SL2.50ch01	3786045	Solyc01g009540	3785861	3786148	LOW QUALITY:Plant/T31B5-30 protein	unknown	unknown	unknown	unknown
SL2.50ch01	3813727	Solyc01g009560	3813639	3814545	Terminal flower 1-like protein	unknown	unknown	unknown	unknown
SL2.50ch01	3967852	Solyc01g009680	3967794	3971463	Lipoxygenase	unknown	protein binding, oxidoreductase activity, oxidation-reduction process, oxidoreductase activity, acting on single donors with incorporation of molecular oxygen, incorporation of two atoms of oxygen, metal ion binding	GO:0005515, GO:0016491, GO:0055114, GO:0016702, GO:0046872	unknown
SL2.50ch01	3967867	Solyc01g009680	3967794	3971463	Lipoxygenase	unknown	protein binding, oxidoreductase activity, oxidation-reduction process, oxidoreductase activity, acting on single donors with incorporation of molecular oxygen, incorporation of two atoms of oxygen, metal ion binding	GO:0005515, GO:0016491, GO:0055114, GO:0016702, GO:0046872	unknown
SL2.50ch01	3967933	Solyc01g009680	3967794	3971463	Lipoxygenase	unknown	protein binding, oxidoreductase activity, oxidation-reduction process, oxidoreductase activity, acting on single donors with incorporation of molecular oxygen, incorporation of two atoms of oxygen, metal ion binding	GO:0005515, GO:0016491, GO:0055114, GO:0016702, GO:0046872	unknown
SL2.50ch01	3968067	Solyc01g009680	3967794	3971463	Lipoxygenase	unknown	protein binding, oxidoreductase activity, oxidation-reduction process, oxidoreductase activity, acting on single donors with incorporation of molecular oxygen, incorporation of two atoms of oxygen, metal ion binding	GO:0005515, GO:0016491, GO:0055114, GO:0016702, GO:0046872	unknown
SL2.50ch01	3974747	Solyc01g009690	3972616	3975213	BnaC05g27570D protein	unknown	unknown	unknown	unknown
SL2.50ch01	3974791	Solyc01g009690	3972616	3975213	BnaC05g27570D protein	unknown	unknown	unknown	unknown
SL2.50ch01	3980255	Solyc01g009700	3979009	3981300	Leucine-rich repeat receptor-like protein kinase family protein	unknown	protein binding	GO:0005515	unknown
SL2.50ch01	3981021	Solyc01g009700	3979009	3981300	Leucine-rich repeat receptor-like protein kinase family protein	unknown	protein binding	GO:0005515	unknown
SL2.50ch01	3981237	Solyc01g009700	3979009	3981300	Leucine-rich repeat receptor-like protein kinase family protein	unknown	protein binding	GO:0005515	unknown
SL2.50ch01	3987452	Solyc01g009710	3987446	3987787	LOW QUALITY:PLAT/LH2 domain-containing lipoxygenase family protein	unknown	unknown	unknown	unknown
SL2.50ch01	3987534	Solyc01g009710	3987446	3987787	LOW QUALITY:PLAT/LH2 domain-containing lipoxygenase family protein	unknown	unknown	unknown	unknown
SL2.50ch01	3987536	Solyc01g009710	3987446	3987787	LOW QUALITY:PLAT/LH2 domain-containing lipoxygenase family protein	unknown	unknown	unknown	unknown
SL2.50ch01	3987587	Solyc01g009710	3987446	3987787	LOW QUALITY:PLAT/LH2 domain-containing lipoxygenase family protein	unknown	unknown	unknown	unknown
SL2.50ch01	3987596	Solyc01g009710	3987446	3987787	LOW QUALITY:PLAT/LH2 domain-containing lipoxygenase family protein	unknown	unknown	unknown	unknown
SL2.50ch01	3987717	Solyc01g009710	3987446	3987787	LOW QUALITY:PLAT/LH2 domain-containing lipoxygenase family protein	unknown	unknown	unknown	unknown
SL2.50ch01	3987758	Solyc01g009710	3987446	3987787	LOW QUALITY:PLAT/LH2 domain-containing lipoxygenase family protein	unknown	unknown	unknown	unknown
SL2.50ch01	3987758	Solyc01g009710	3987446	3987787	LOW QUALITY:PLAT/LH2 domain-containing lipoxygenase family protein	unknown	unknown	unknown	unknown
SL2.50ch01	3987759	Solyc01g009710	3987446	3987787	LOW QUALITY:PLAT/LH2 domain-containing lipoxygenase family protein	unknown	unknown	unknown	unknown
SL2.50ch01	3987759	Solyc01g009710	3987446	3987787	LOW QUALITY:PLAT/LH2 domain-containing lipoxygenase family protein	unknown	unknown	unknown	unknown
SL2.50ch01	3987765	Solyc01g009710	3987446	3987787	LOW QUALITY:PLAT/LH2 domain-containing lipoxygenase family protein	unknown	unknown	unknown	unknown
SL2.50ch01	3987773	Solyc01g009710	3987446	3987787	LOW QUALITY:PLAT/LH2 domain-containing lipoxygenase family protein	unknown	unknown	unknown	unknown
SL2.50ch01	3987773	Solyc01g009710	3987446	3987787	LOW QUALITY:PLAT/LH2 domain-containing lipoxygenase family protein	unknown	unknown	unknown	unknown
SL2.50ch01	3987774	Solyc01g009710	3987446	3987787	LOW QUALITY:PLAT/LH2 domain-containing lipoxygenase family protein	unknown	unknown	unknown	unknown
SL2.50ch01	3987774	Solyc01g009710	3987446	3987787	LOW QUALITY:PLAT/LH2 domain-containing lipoxygenase family protein	unknown	unknown	unknown	unknown
SL2.50ch01	4139073	Solyc01g009760	4138755	4141165	GRAM domain protein/ABA-responsive-like protein	unknown	unknown	unknown	unknown
SL2.50ch01	4140104	Solyc01g009760	4138755	4141165	GRAM domain protein/ABA-responsive-like protein	unknown	unknown	unknown	unknown
SL2.50ch01	4140875	Solyc01g009760	4138755	4141165	GRAM domain protein/ABA-responsive-like protein	unknown	unknown	unknown	unknown
SL2.50ch01	4208403	Solyc01g009780	4205344	4209004	LITAF-domain-containing protein	unknown	unknown	unknown	unknown
SL2.50ch01	4248873	Solyc01g009800	4247937	4250810	unknown	unknown	unknown	unknown	unknown
SL2.50ch01	4248875	Solyc01g009800	4247937	4250810	unknown	unknown	unknown	unknown	unknown
SL2.50ch01	4329254	Solyc01g009830	4325218	4329536	Nucleotide/sugar transporter family protein	unknown	unknown	unknown	unknown
SL2.50ch01	4369364	Solyc01g009850	4369328	4375850	DNA-directed RNA polymerase subunit beta	unknown	unknown	unknown	unknown
SL2.50ch01	4374007	Solyc01g009850	4369328	4375850	DNA-directed RNA polymerase subunit beta	unknown	unknown	unknown	unknown
SL2.50ch01	4405099	Solyc01g009870	4404419	4408651	Glycerophosphodiester phosphodiesterase, putative	unknown	lipid metabolic process, phosphoric diester hydrolase activity	GO:0006629, GO:0008081	unknown
SL2.50ch01	4405610	Solyc01g009870	4404419	4408651	Glycerophosphodiester phosphodiesterase, putative	unknown	lipid metabolic process, phosphoric diester hydrolase activity	GO:0006629, GO:0008081	unknown
SL2.50ch01	4424902	Solyc01g009890	4424607	4424999	Glutaredoxin family protein	unknown	electron transfer activity, protein disulfide oxidoreductase activity, cell redox homeostasis	GO:0009055, GO:0015035, GO:0045454	unknown
SL2.50ch01	4491359	Solyc01g009920	4490206	4495395	MORC family CW-type zinc finger protein 4	unknown	unknown	unknown	unknown
SL2.50ch01	4492113	Solyc01g009920	4490206	4495395	MORC family CW-type zinc finger protein 4	unknown	unknown	unknown	unknown
SL2.50ch01	4493161	Solyc01g009920	4490206	4495395	MORC family CW-type zinc finger protein 4	unknown	unknown	unknown	unknown
SL2.50ch01	4493219	Solyc01g009920	4490206	4495395	MORC family CW-type zinc finger protein 4	unknown	unknown	unknown	unknown
SL2.50ch01	4495046	Solyc01g009920	4490206	4495395	MORC family CW-type zinc finger protein 4	unknown	unknown	unknown	unknown
SL2.50ch01	4520672	Solyc01g009930	4520578	4522877	Leucine-rich repeat receptor-like protein kinase family protein	unknown	protein binding	GO:0005515	unknown
SL2.50ch01	4521496	Solyc01g009930	4520578	4522877	Leucine-rich repeat receptor-like protein kinase family protein	unknown	protein binding	GO:0005515	unknown
SL2.50ch01	4521510	Solyc01g009930	4520578	4522877	Leucine-rich repeat receptor-like protein kinase family protein	unknown	protein binding	GO:0005515	unknown
SL2.50ch01	4542524	Solyc01g009940	4541527	4544665	LOW QUALITY:5-methylthioadenosine/S-adenosylhomocysteine deaminase	unknown	hydrolase activity, hydrolase activity, acting on carbon-nitrogen (but not peptide) bonds	GO:0016787, GO:0016810	unknown
SL2.50ch01	4544289	Solyc01g009940	4541527	4544665	LOW QUALITY:5-methylthioadenosine/S-adenosylhomocysteine deaminase	unknown	hydrolase activity, hydrolase activity, acting on carbon-nitrogen (but not peptide) bonds	GO:0016787, GO:0016810	unknown
SL2.50ch01	4544289	Solyc01g009940	4541527	4544665	LOW QUALITY:5-methylthioadenosine/S-adenosylhomocysteine deaminase	unknown	hydrolase activity, hydrolase activity, acting on carbon-nitrogen (but not peptide) bonds	GO:0016787, GO:0016810	unknown
SL2.50ch01	4544290	Solyc01g009940	4541527	4544665	LOW QUALITY:5-methylthioadenosine/S-adenosylhomocysteine deaminase	unknown	hydrolase activity, hydrolase activity, acting on carbon-nitrogen (but not peptide) bonds	GO:0016787, GO:0016810	unknown
SL2.50ch01	4544290	Solyc01g009940	4541527	4544665	LOW QUALITY:5-methylthioadenosine/S-adenosylhomocysteine deaminase	unknown	hydrolase activity, hydrolase activity, acting on carbon-nitrogen (but not peptide) bonds	GO:0016787, GO:0016810	unknown
SL2.50ch01	4544359	Solyc01g009940	4541527	4544665	LOW QUALITY:5-methylthioadenosine/S-adenosylhomocysteine deaminase	unknown	hydrolase activity, hydrolase activity, acting on carbon-nitrogen (but not peptide) bonds	GO:0016787, GO:0016810	unknown
SL2.50ch01	4544636	Solyc01g009940	4541527	4544665	LOW QUALITY:5-methylthioadenosine/S-adenosylhomocysteine deaminase	unknown	hydrolase activity, hydrolase activity, acting on carbon-nitrogen (but not peptide) bonds	GO:0016787, GO:0016810	unknown
SL2.50ch01	4552430	Solyc01g009960	4552174	4553668	Acyl-[acyl-carrier-protein] desaturase	unknown	fatty acid metabolic process, acyl-[acyl-carrier-protein] desaturase activity, oxidation-reduction process, fatty acid biosynthetic process, oxidoreductase activity	GO:0006631, GO:0045300, GO:0055114, GO:0006633, GO:0016491	unknown
SL2.50ch01	4552568	Solyc01g009960	4552174	4553668	Acyl-[acyl-carrier-protein] desaturase	unknown	fatty acid metabolic process, acyl-[acyl-carrier-protein] desaturase activity, oxidation-reduction process, fatty acid biosynthetic process, oxidoreductase activity	GO:0006631, GO:0045300, GO:0055114, GO:0006633, GO:0016491	unknown
SL2.50ch01	4552670	Solyc01g009960	4552174	4553668	Acyl-[acyl-carrier-protein] desaturase	unknown	fatty acid metabolic process, acyl-[acyl-carrier-protein] desaturase activity, oxidation-reduction process, fatty acid biosynthetic process, oxidoreductase activity	GO:0006631, GO:0045300, GO:0055114, GO:0006633, GO:0016491	unknown
SL2.50ch01	4553204	Solyc01g009960	4552174	4553668	Acyl-[acyl-carrier-protein] desaturase	unknown	fatty acid metabolic process, acyl-[acyl-carrier-protein] desaturase activity, oxidation-reduction process, fatty acid biosynthetic process, oxidoreductase activity	GO:0006631, GO:0045300, GO:0055114, GO:0006633, GO:0016491	unknown
SL2.50ch01	4553259	Solyc01g009960	4552174	4553668	Acyl-[acyl-carrier-protein] desaturase	unknown	fatty acid metabolic process, acyl-[acyl-carrier-protein] desaturase activity, oxidation-reduction process, fatty acid biosynthetic process, oxidoreductase activity	GO:0006631, GO:0045300, GO:0055114, GO:0006633, GO:0016491	unknown
SL2.50ch01	4553329	Solyc01g009960	4552174	4553668	Acyl-[acyl-carrier-protein] desaturase	unknown	fatty acid metabolic process, acyl-[acyl-carrier-protein] desaturase activity, oxidation-reduction process, fatty acid biosynthetic process, oxidoreductase activity	GO:0006631, GO:0045300, GO:0055114, GO:0006633, GO:0016491	unknown
SL2.50ch01	4573210	Solyc01g009970	4572832	4576793	catalytic/ hydrolase	unknown	hydrolase activity	GO:0016787	unknown
SL2.50ch01	4573554	Solyc01g009970	4572832	4576793	catalytic/ hydrolase	unknown	hydrolase activity	GO:0016787	unknown
SL2.50ch01	4574425	Solyc01g009970	4572832	4576793	catalytic/ hydrolase	unknown	hydrolase activity	GO:0016787	unknown
SL2.50ch01	4574851	Solyc01g009970	4572832	4576793	catalytic/ hydrolase	unknown	hydrolase activity	GO:0016787	unknown
SL2.50ch01	4584769	Solyc01g009980	4584474	4585010	LOW QUALITY:Retrovirus-related Pol polyprotein from transposon TNT 1-94	unknown	unknown	unknown	unknown
SL2.50ch01	4584805	Solyc01g009980	4584474	4585010	LOW QUALITY:Retrovirus-related Pol polyprotein from transposon TNT 1-94	unknown	unknown	unknown	unknown
SL2.50ch01	4668556	Solyc01g010030	4659289	4670004	Kinase family protein	unknown	protein kinase activity, ATP binding, protein phosphorylation	GO:0004672, GO:0005524, GO:0006468	unknown
SL2.50ch01	4669517	Solyc01g010030	4659289	4670004	Kinase family protein	unknown	protein kinase activity, ATP binding, protein phosphorylation	GO:0004672, GO:0005524, GO:0006468	unknown
SL2.50ch01	4669620	Solyc01g010030	4659289	4670004	Kinase family protein	unknown	protein kinase activity, ATP binding, protein phosphorylation	GO:0004672, GO:0005524, GO:0006468	unknown
SL2.50ch01	4686199	Solyc01g010040	4683471	4687150	unknown	unknown	unknown	unknown	unknown
SL2.50ch01	4686199	Solyc01g010050	4683610	4687162	S-adenosylmethionine decarboxylase proenzyme	unknown	adenosylmethionine decarboxylase activity, spermine biosynthetic process, spermidine biosynthetic process	GO:0004014, GO:0006597, GO:0008295	unknown
SL2.50ch01	4687454	Solyc01g010060	4687186	4687887	LOW QUALITY:ARM repeat superfamily protein	unknown	unknown	unknown	unknown
SL2.50ch01	4793991	Solyc01g010070	4793988	4795036	unknown	unknown	unknown	unknown	unknown
SL2.50ch01	4793992	Solyc01g010070	4793988	4795036	unknown	unknown	unknown	unknown	unknown
SL2.50ch01	4834179	Solyc01g010090	4834092	4836721	Dof-type zinc finger DNA-binding family protein	unknown	unknown	unknown	unknown
SL2.50ch01	4834368	Solyc01g010090	4834092	4836721	Dof-type zinc finger DNA-binding family protein	unknown	unknown	unknown	unknown
SL2.50ch01	4836432	Solyc01g010090	4834092	4836721	Dof-type zinc finger DNA-binding family protein	unknown	unknown	unknown	unknown
SL2.50ch01	4848725	Solyc01g010120	4848684	4849025	unknown	unknown	unknown	unknown	unknown
SL2.50ch01	4975590	Solyc01g010180	4975293	4976465	DEA(D/H)-box RNA helicase family protein	unknown	unknown	unknown	unknown
SL2.50ch01	4992351	Solyc01g010210	4991984	4992541	LOW QUALITY:RNA-binding (RRM/RBD/RNP motifs) family protein	unknown	unknown	unknown	unknown
SL2.50ch01	4992420	Solyc01g010210	4991984	4992541	LOW QUALITY:RNA-binding (RRM/RBD/RNP motifs) family protein	unknown	unknown	unknown	unknown
SL2.50ch01	4992481	Solyc01g010210	4991984	4992541	LOW QUALITY:RNA-binding (RRM/RBD/RNP motifs) family protein	unknown	unknown	unknown	unknown
SL2.50ch01	5060651	Solyc01g010260	5060341	5062538	Cytochrome P450	unknown	iron ion binding, oxidoreductase activity, acting on paired donors, with incorporation or reduction of molecular oxygen, heme binding, oxidation-reduction process	GO:0005506, GO:0016705, GO:0020037, GO:0055114	unknown
SL2.50ch01	5061119	Solyc01g010260	5060341	5062538	Cytochrome P450	unknown	iron ion binding, oxidoreductase activity, acting on paired donors, with incorporation or reduction of molecular oxygen, heme binding, oxidation-reduction process	GO:0005506, GO:0016705, GO:0020037, GO:0055114	unknown
SL2.50ch01	5089187	Solyc01g010290	5087121	5091624	Ureide permease	unknown	integral component of membrane, nitrogen compound transport	GO:0016021, GO:0071705	unknown
SL2.50ch01	5142867	Solyc01g010320	5142525	5144562	unknown	unknown	unknown	unknown	unknown
SL2.50ch01	5147282	Solyc01g010340	5146632	5148976	unknown	unknown	unknown	unknown	unknown
SL2.50ch01	5147675	Solyc01g010340	5146632	5148976	unknown	unknown	unknown	unknown	unknown
SL2.50ch01	5154257	Solyc01g010350	5153980	5158097	Glucose-6-phosphate translocator	unknown	transporter activity, integral component of membrane	GO:0005215, GO:0006810, GO:0016021	unknown
SL2.50ch01	5301944	Solyc01g010400	5300884	5302209	Ripening related protein family	unknown	unknown	unknown	unknown
SL2.50ch01	5302058	Solyc01g010400	5300884	5302209	Ripening related protein family	unknown	unknown	unknown	unknown
SL2.50ch01	5302166	Solyc01g010400	5300884	5302209	Ripening related protein family	unknown	unknown	unknown	unknown
SL2.50ch01	5334637	Solyc01g010420	5333994	5334862	LOW QUALITY:Actin cross-linking protein	unknown	unknown	unknown	unknown
SL2.50ch01	5339955	Solyc01g010430	5338904	5342294	Actin cross-linking protein, putative	unknown	unknown	unknown	unknown
SL2.50ch01	5340051	Solyc01g010430	5338904	5342294	Actin cross-linking protein, putative	unknown	unknown	unknown	unknown
SL2.50ch01	5351365	Solyc01g010450	5349472	5351378	unknown	unknown	unknown	unknown	unknown
SL2.50ch01	5357595	Solyc01g010460	5356756	5359109	5'-AMP-activated protein kinase-like protein	unknown	unknown	unknown	unknown
SL2.50ch01	5363170	Solyc01g010470	5362049	5364988	5'-AMP-activated protein kinase subunit beta-1	unknown	unknown	unknown	unknown
SL2.50ch01	5368337	Solyc01g010480	5365583	5369039	LOV/LOV protein	unknown	phosphorelay sensor kinase activity, phosphorelay signal transduction system	GO:0000155, GO:0000160	unknown
SL2.50ch01	5509264	Solyc01g010510	5508421	5510219	Pentatricopeptide repeat (PPR) superfamily protein	unknown	unknown	unknown	unknown
SL2.50ch01	5543073	Solyc01g010520	5540492	5544218	helicase with zinc finger protein	unknown	unknown	unknown	unknown
SL2.50ch01	5543078	Solyc01g010520	5540492	5544218	helicase with zinc finger protein	unknown	unknown	unknown	unknown
SL2.50ch01	5543405	Solyc01g010520	5540492	5544218	helicase with zinc finger protein	unknown	unknown	unknown	unknown
SL2.50ch01	5549372	Solyc01g010530	5548702	5550171	Sugar transporter protein 5	SlSTP5	transporter activity, integral component of membrane, transmembrane transport, membrane, transmembrane transporter activity	GO:0005215, GO:0016021, GO:0055085, GO:0016020, GO:0022891, GO:0022857	unknown
SL2.50ch01	5549924	Solyc01g010530	5548702	5550171	Sugar transporter protein 5	SlSTP5	transporter activity, integral component of membrane, transmembrane transport, membrane, transmembrane transporter activity	GO:0005215, GO:0016021, GO:0055085, GO:0016020, GO:0022891, GO:0022857	unknown
SL2.50ch01	5555089	Solyc01g010540	5553483	5556672	40S ribosomal protein S9, putative	unknown	RNA binding, structural constituent of ribosome, translation, small ribosomal subunit, intracellular, rRNA binding	GO:0003723, GO:0003735, GO:0006412, GO:0015935, GO:0005622, GO:0019843	unknown
SL2.50ch01	5558045	Solyc01g010550	5557953	5558637	LOW QUALITY:S-adenosyl-L-methionine-dependent methyltransferases superfamily protein	unknown	unknown	unknown	unknown
SL2.50ch01	5558149	Solyc01g010550	5557953	5558637	LOW QUALITY:S-adenosyl-L-methionine-dependent methyltransferases superfamily protein	unknown	unknown	unknown	unknown
SL2.50ch01	5558180	Solyc01g010550	5557953	5558637	LOW QUALITY:S-adenosyl-L-methionine-dependent methyltransferases superfamily protein	unknown	unknown	unknown	unknown
SL2.50ch01	5558200	Solyc01g010550	5557953	5558637	LOW QUALITY:S-adenosyl-L-methionine-dependent methyltransferases superfamily protein	unknown	unknown	unknown	unknown
SL2.50ch01	5558427	Solyc01g010550	5557953	5558637	LOW QUALITY:S-adenosyl-L-methionine-dependent methyltransferases superfamily protein	unknown	unknown	unknown	unknown
SL2.50ch01	5558600	Solyc01g010550	5557953	5558637	LOW QUALITY:S-adenosyl-L-methionine-dependent methyltransferases superfamily protein	unknown	unknown	unknown	unknown
SL2.50ch01	5634638	Solyc01g010630	5634522	5639332	unknown	unknown	unknown	unknown	unknown
SL2.50ch01	5634719	Solyc01g010630	5634522	5639332	unknown	unknown	unknown	unknown	unknown
SL2.50ch01	5635986	Solyc01g010630	5634522	5639332	unknown	unknown	unknown	unknown	unknown
SL2.50ch01	5693398	Solyc01g010670	5692071	5693406	LOW QUALITY:Aquaporin NIP3-2	unknown	unknown	unknown	unknown
SL2.50ch01	5704730	Solyc01g010690	5704672	5706189	LOW QUALITY:Quinohemoprotein ethanol dehydrogenase type-1	unknown	unknown	unknown	unknown
SL2.50ch01	5705284	Solyc01g010690	5704672	5706189	LOW QUALITY:Quinohemoprotein ethanol dehydrogenase type-1	unknown	unknown	unknown	unknown
SL2.50ch01	5705768	Solyc01g010690	5704672	5706189	LOW QUALITY:Quinohemoprotein ethanol dehydrogenase type-1	unknown	unknown	unknown	unknown
SL2.50ch01	5728656	Solyc01g010700	5726264	5728807	SNF1-related kinase regulatory subunit gamma 1	unknown	catalytic activity	GO:0003824	unknown
SL2.50ch01	5744859	Solyc01g010710	5740284	5746099	Carboxypeptidase	unknown	serine-type carboxypeptidase activity, proteolysis	GO:0004185, GO:0006508	unknown
SL2.50ch01	5745981	Solyc01g010710	5740284	5746099	Carboxypeptidase	unknown	serine-type carboxypeptidase activity, proteolysis	GO:0004185, GO:0006508	unknown
SL2.50ch01	5749431	Solyc01g010720	5747143	5750774	Carboxypeptidase	unknown	serine-type carboxypeptidase activity, proteolysis	GO:0004185, GO:0006508	unknown
SL2.50ch01	5779588	Solyc01g010740	5778009	5781979	Pectate lyase	unknown	pectate lyase activity	GO:0030570	unknown
SL2.50ch01	5779647	Solyc01g010740	5778009	5781979	Pectate lyase	unknown	pectate lyase activity	GO:0030570	unknown
SL2.50ch01	5847439	Solyc01g010790	5846694	5847758	LOW QUALITY:F-box family protein	unknown	protein binding	GO:0005515	unknown
SL2.50ch01	6294148	Solyc01g010850	6294138	6294416	LOW QUALITY:phospholipase D P1	unknown	unknown	unknown	unknown
SL2.50ch01	6294175	Solyc01g010850	6294138	6294416	LOW QUALITY:phospholipase D P1	unknown	unknown	unknown	unknown
SL2.50ch01	6294236	Solyc01g010850	6294138	6294416	LOW QUALITY:phospholipase D P1	unknown	unknown	unknown	unknown
SL2.50ch01	6348752	Solyc01g010890	6344085	6349063	Expansin	unknown	extracellular region, plant-type cell wall organization	GO:0005576, GO:0009664	unknown
SL2.50ch01	6356305	Solyc01g010900	6355196	6360236	Cytochrome P450	unknown	iron ion binding, oxidoreductase activity, acting on paired donors, with incorporation or reduction of molecular oxygen, heme binding, oxidation-reduction process	GO:0005506, GO:0016705, GO:0020037, GO:0055114	unknown
SL2.50ch01	6357349	Solyc01g010900	6355196	6360236	Cytochrome P450	unknown	iron ion binding, oxidoreductase activity, acting on paired donors, with incorporation or reduction of molecular oxygen, heme binding, oxidation-reduction process	GO:0005506, GO:0016705, GO:0020037, GO:0055114	unknown
SL2.50ch01	6444677	Solyc01g010920	6444243	6444834	O-fucosyltransferase family protein	unknown	unknown	unknown	unknown
SL2.50ch01	6444818	Solyc01g010920	6444243	6444834	O-fucosyltransferase family protein	unknown	unknown	unknown	unknown
SL2.50ch01	6590943	Solyc01g010960	6590929	6591288	60S ribosomal L35	unknown	structural constituent of ribosome, intracellular, ribosome, translation	GO:0003735, GO:0005622, GO:0005840, GO:0006412	unknown
SL2.50ch01	6591062	Solyc01g010960	6590929	6591288	60S ribosomal L35	unknown	structural constituent of ribosome, intracellular, ribosome, translation	GO:0003735, GO:0005622, GO:0005840, GO:0006412	unknown
SL2.50ch01	6615888	Solyc01g010970	6612318	6616335	Argonaute7	SlAGO7	nucleic acid binding, protein binding	GO:0003676, GO:0005515	unknown
SL2.50ch01	6664457	Solyc01g010980	6664454	6664697	LOW QUALITY:30S ribosomal protein S14, chloroplastic	unknown	unknown	unknown	unknown
SL2.50ch01	6941545	Solyc01g011020	6941424	6941582	Homeobox-leucine zipper family protein / lipid-binding START domain-containing protein	unknown	unknown	unknown	unknown
SL2.50ch01	6941557	Solyc01g011020	6941424	6941582	Homeobox-leucine zipper family protein / lipid-binding START domain-containing protein	unknown	unknown	unknown	unknown
SL2.50ch01	7015274	Solyc01g011050	7014098	7016194	leucine rich repeat protein	shy	protein binding	GO:0005515	unknown
SL2.50ch01	7143952	Solyc01g011070	7143894	7144064	Cleavage and polyadenylation specificity factor (CPSF) A subunit protein	unknown	unknown	unknown	unknown
SL2.50ch01	7143979	Solyc01g011070	7143894	7144064	Cleavage and polyadenylation specificity factor (CPSF) A subunit protein	unknown	unknown	unknown	unknown
SL2.50ch01	7144016	Solyc01g011070	7143894	7144064	Cleavage and polyadenylation specificity factor (CPSF) A subunit protein	unknown	unknown	unknown	unknown
SL2.50ch01	7674278	Solyc01g011130	7674058	7677273	unknown	unknown	unknown	unknown	unknown
SL2.50ch01	7852519	Solyc01g011150	7852461	7852943	unknown	unknown	unknown	unknown	unknown
SL2.50ch01	7852793	Solyc01g011150	7852461	7852943	unknown	unknown	unknown	unknown	unknown
SL2.50ch01	7852834	Solyc01g011150	7852461	7852943	unknown	unknown	unknown	unknown	unknown
SL2.50ch01	8004296	Solyc01g011170	8000332	8005144	Jasmonate-zim-domain protein 10, putative	unknown	unknown	unknown	unknown
SL2.50ch01	8004919	Solyc01g011170	8000332	8005144	Jasmonate-zim-domain protein 10, putative	unknown	unknown	unknown	unknown
SL2.50ch01	8004960	Solyc01g011170	8000332	8005144	Jasmonate-zim-domain protein 10, putative	unknown	unknown	unknown	unknown
SL2.50ch01	8004983	Solyc01g011170	8000332	8005144	Jasmonate-zim-domain protein 10, putative	unknown	unknown	unknown	unknown
SL2.50ch01	8061185	Solyc01g011180	8061103	8061294	Sec1 family domain-containing protein 2	unknown	unknown	unknown	unknown
SL2.50ch01	8067339	Solyc01g011190	8067248	8067439	LOW QUALITY:Sec1 family domain-containing protein 2	unknown	unknown	unknown	unknown
SL2.50ch01	8067378	Solyc01g011190	8067248	8067439	LOW QUALITY:Sec1 family domain-containing protein 2	unknown	unknown	unknown	unknown
SL2.50ch01	8133355	Solyc01g011220	8132906	8134976	Eukaryotic aspartyl protease family protein	unknown	aspartic-type endopeptidase activity, proteolysis	GO:0004190, GO:0006508	unknown
SL2.50ch01	8134843	Solyc01g011220	8132906	8134976	Eukaryotic aspartyl protease family protein	unknown	aspartic-type endopeptidase activity, proteolysis	GO:0004190, GO:0006508	unknown
SL2.50ch01	8221720	Solyc01g011260	8221459	8222154	LOW QUALITY:Eukaryotic aspartyl protease family protein	unknown	aspartic-type endopeptidase activity, proteolysis	GO:0004190, GO:0006508	unknown
SL2.50ch01	8227196	Solyc01g011270	8226969	8227962	LOW QUALITY:Aspartic proteinase-like protein 2	unknown	unknown	unknown	unknown
SL2.50ch01	8559815	Solyc01g011310	8559544	8565072	LOW QUALITY:Eukaryotic aspartyl protease family protein	unknown	aspartic-type endopeptidase activity, proteolysis	GO:0004190, GO:0006508	unknown
SL2.50ch01	8631248	Solyc01g011320	8631130	8633134	Eukaryotic aspartyl protease family protein	unknown	aspartic-type endopeptidase activity, proteolysis	GO:0004190, GO:0006508	unknown
SL2.50ch01	8685831	Solyc01g011350	8685285	8695311	ZZ-type zinc finger-containing protein 3, putative isoform 1	unknown	unknown	unknown	unknown
SL2.50ch01	9282626	Solyc01g011460	9282558	9284205	Retrovirus-related Pol polyprotein from transposon TNT 1-94	unknown	unknown	unknown	unknown
SL2.50ch01	9282829	Solyc01g011460	9282558	9284205	Retrovirus-related Pol polyprotein from transposon TNT 1-94	unknown	unknown	unknown	unknown
SL2.50ch01	9283196	Solyc01g011460	9282558	9284205	Retrovirus-related Pol polyprotein from transposon TNT 1-94	unknown	unknown	unknown	unknown
SL2.50ch01	9397095	Solyc01g011490	9396778	9397666	LOW QUALITY:O-acyltransferase WSD1	unknown	unknown	unknown	unknown
SL2.50ch01	9560484	Solyc01g011530	9559747	9560693	LOW QUALITY:Dicer-like protein	unknown	unknown	unknown	unknown
SL2.50ch01	9560685	Solyc01g011530	9559747	9560693	LOW QUALITY:Dicer-like protein	unknown	unknown	unknown	unknown
SL2.50ch01	9627519	Solyc01g012540	9627458	9627640	LOW QUALITY:Endoribonuclease dicer-like protein	unknown	ribonuclease III activity, RNA processing	GO:0004525, GO:0006396	unknown
SL2.50ch01	9643763	Solyc01g012550	9643667	9643960	LOW QUALITY:Endoribonuclease dicer-like protein	unknown	ribonuclease III activity, RNA processing	GO:0004525, GO:0006396	unknown
SL2.50ch01	9662621	Solyc01g012560	9662470	9662628	LOW QUALITY:Endoribonuclease dicer-like protein	unknown	unknown	unknown	unknown
SL2.50ch01	9682237	Solyc01g012570	9681969	9683318	LOW QUALITY:Endoribonuclease dicer-like protein	unknown	ribonuclease III activity, RNA processing	GO:0004525, GO:0006396	unknown
SL2.50ch01	9737457	Solyc01g012590	9737341	9739082	LOW QUALITY:Endoribonuclease dicer-like protein	unknown	unknown	unknown	unknown
SL2.50ch01	9745698	Solyc01g012600	9745535	9746815	LOW QUALITY:Endoribonuclease dicer-like protein	unknown	unknown	unknown	unknown
SL2.50ch01	9745707	Solyc01g012600	9745535	9746815	LOW QUALITY:Endoribonuclease dicer-like protein	unknown	unknown	unknown	unknown
SL2.50ch01	9746907	Solyc01g012610	9746896	9747105	LOW QUALITY:Endoribonuclease dicer-like protein	unknown	ribonuclease III activity, RNA processing	GO:0004525, GO:0006396	unknown
SL2.50ch01	9746911	Solyc01g012610	9746896	9747105	LOW QUALITY:Endoribonuclease dicer-like protein	unknown	ribonuclease III activity, RNA processing	GO:0004525, GO:0006396	unknown
SL2.50ch01	9795998	Solyc01g012630	9795750	9796145	Dicer-like 2 protein	unknown	ribonuclease III activity, RNA processing	GO:0004525, GO:0006396	unknown
SL2.50ch01	9796573	Solyc01g012640	9796493	9797098	LOW QUALITY:Endoribonuclease dicer-like protein	unknown	ribonuclease III activity, RNA processing	GO:0004525, GO:0006396	unknown
SL2.50ch01	9796765	Solyc01g012640	9796493	9797098	LOW QUALITY:Endoribonuclease dicer-like protein	unknown	ribonuclease III activity, RNA processing	GO:0004525, GO:0006396	unknown
SL2.50ch01	9830899	Solyc01g012670	9830395	9831344	Endoribonuclease dicer-like protein	unknown	ribonuclease III activity, RNA processing	GO:0004525, GO:0006396	unknown
SL2.50ch01	9831187	Solyc01g012670	9830395	9831344	Endoribonuclease dicer-like protein	unknown	ribonuclease III activity, RNA processing	GO:0004525, GO:0006396	unknown
SL2.50ch01	9831753	Solyc01g012680	9831743	9831952	LOW QUALITY:Endoribonuclease dicer-like protein	unknown	ribonuclease III activity, RNA processing	GO:0004525, GO:0006396	unknown
SL2.50ch01	9831783	Solyc01g012680	9831743	9831952	LOW QUALITY:Endoribonuclease dicer-like protein	unknown	ribonuclease III activity, RNA processing	GO:0004525, GO:0006396	unknown
SL2.50ch01	9864484	Solyc01g012690	9864347	9865351	Leucine-rich repeat receptor-like protein kinase family protein	unknown	protein binding	GO:0005515	unknown
SL2.50ch01	9889494	Solyc01g012710	9889439	9889989	LOW QUALITY:U-box domain-containing protein kinase family protein	unknown	unknown	unknown	unknown
SL2.50ch01	9889521	Solyc01g012710	9889439	9889989	LOW QUALITY:U-box domain-containing protein kinase family protein	unknown	unknown	unknown	unknown
SL2.50ch01	9889533	Solyc01g012710	9889439	9889989	LOW QUALITY:U-box domain-containing protein kinase family protein	unknown	unknown	unknown	unknown
SL2.50ch01	9889980	Solyc01g012710	9889439	9889989	LOW QUALITY:U-box domain-containing protein kinase family protein	unknown	unknown	unknown	unknown
SL2.50ch01	9968168	Solyc01g012730	9968112	9968321	LOW QUALITY:Dicer-like protein	unknown	unknown	unknown	unknown
SL2.50ch01	9968227	Solyc01g012730	9968112	9968321	LOW QUALITY:Dicer-like protein	unknown	unknown	unknown	unknown
SL2.50ch01	10011719	Solyc01g012740	10011025	10011892	LOW QUALITY:Endoribonuclease Dicer 2a	unknown	ribonuclease III activity, RNA processing	GO:0004525, GO:0006396	unknown
SL2.50ch01	10062668	Solyc01g012750	10062541	10062861	Aldehyde dehydrogenase	unknown	metabolic process, oxidoreductase activity, oxidation-reduction process	GO:0008152, GO:0016491, GO:0055114	unknown
SL2.50ch01	10068355	Solyc01g012760	10068220	10072170	Aldehyde dehydrogenase	unknown	metabolic process, oxidoreductase activity, oxidoreductase activity, acting on the aldehyde or oxo group of donors, NAD or NADP as acceptor, oxidation-reduction process	GO:0008152, GO:0016491, GO:0016620, GO:0055114	unknown
SL2.50ch01	10069438	Solyc01g012760	10068220	10072170	Aldehyde dehydrogenase	unknown	metabolic process, oxidoreductase activity, oxidoreductase activity, acting on the aldehyde or oxo group of donors, NAD or NADP as acceptor, oxidation-reduction process	GO:0008152, GO:0016491, GO:0016620, GO:0055114	unknown
SL2.50ch01	10128160	Solyc01g013760	10127809	10128178	LOW QUALITY:Dicer-like protein	unknown	unknown	unknown	unknown
SL2.50ch01	10138624	Solyc01g013770	10138478	10138699	LOW QUALITY:Endoribonuclease dicer-like protein	unknown	ribonuclease III activity, RNA processing	GO:0004525, GO:0006396	unknown
SL2.50ch01	10163340	Solyc01g013800	10163099	10163744	LOW QUALITY:Endoribonuclease Dicer homolog 2	unknown	unknown	unknown	unknown
SL2.50ch01	10241746	Solyc01g013860	10241679	10241948	LOW QUALITY:Endoribonuclease Dicer 2c	unknown	ribonuclease III activity, RNA processing	GO:0004525, GO:0006396	unknown
SL2.50ch01	10273968	Solyc01g013880	10273889	10274593	LOW QUALITY:Leucine-rich repeat receptor-like protein kinase family protein	unknown	protein binding	GO:0005515	unknown
SL2.50ch01	10274502	Solyc01g013880	10273889	10274593	LOW QUALITY:Leucine-rich repeat receptor-like protein kinase family protein	unknown	protein binding	GO:0005515	unknown
SL2.50ch01	10337334	Solyc01g013890	10337246	10342369	Aldehyde dehydrogenase	unknown	metabolic process, oxidoreductase activity, oxidoreductase activity, acting on the aldehyde or oxo group of donors, NAD or NADP as acceptor, oxidation-reduction process	GO:0008152, GO:0016491, GO:0016620, GO:0055114	unknown
SL2.50ch01	10339899	Solyc01g013890	10337246	10342369	Aldehyde dehydrogenase	unknown	metabolic process, oxidoreductase activity, oxidoreductase activity, acting on the aldehyde or oxo group of donors, NAD or NADP as acceptor, oxidation-reduction process	GO:0008152, GO:0016491, GO:0016620, GO:0055114	unknown
SL2.50ch01	10339932	Solyc01g013890	10337246	10342369	Aldehyde dehydrogenase	unknown	metabolic process, oxidoreductase activity, oxidoreductase activity, acting on the aldehyde or oxo group of donors, NAD or NADP as acceptor, oxidation-reduction process	GO:0008152, GO:0016491, GO:0016620, GO:0055114	unknown
SL2.50ch01	10341844	Solyc01g013890	10337246	10342369	Aldehyde dehydrogenase	unknown	metabolic process, oxidoreductase activity, oxidoreductase activity, acting on the aldehyde or oxo group of donors, NAD or NADP as acceptor, oxidation-reduction process	GO:0008152, GO:0016491, GO:0016620, GO:0055114	unknown
SL2.50ch01	10341859	Solyc01g013890	10337246	10342369	Aldehyde dehydrogenase	unknown	metabolic process, oxidoreductase activity, oxidoreductase activity, acting on the aldehyde or oxo group of donors, NAD or NADP as acceptor, oxidation-reduction process	GO:0008152, GO:0016491, GO:0016620, GO:0055114	unknown
SL2.50ch01	10369458	Solyc01g013910	10369409	10371295	LOW QUALITY:Endoribonuclease Dicer 2b	unknown	unknown	unknown	unknown
SL2.50ch01	10418869	Solyc01g013920	10418713	10419552	LOW QUALITY:Endoribonuclease Dicer 2a	unknown	ribonuclease III activity, RNA processing	GO:0004525, GO:0006396	unknown
SL2.50ch01	10420991	Solyc01g013930	10420816	10421013	LOW QUALITY:Endoribonuclease dicer-like protein	unknown	unknown	unknown	unknown
SL2.50ch01	10554792	Solyc01g013960	10554725	10555706	LOW QUALITY:Leucine-rich repeat protein kinase family protein	unknown	unknown	unknown	unknown
SL2.50ch01	10774819	Solyc01g013990	10774784	10775715	LOW QUALITY:LRR and NB-ARC domains-containing disease resistance protein	unknown	unknown	unknown	unknown
SL2.50ch01	10933983	Solyc01g014010	10933970	10934245	Disease resistance protein (TIR-NBS-LRR class)	unknown	unknown	unknown	unknown
SL2.50ch01	10934015	Solyc01g014010	10933970	10934245	Disease resistance protein (TIR-NBS-LRR class)	unknown	unknown	unknown	unknown
SL2.50ch01	10934130	Solyc01g014010	10933970	10934245	Disease resistance protein (TIR-NBS-LRR class)	unknown	unknown	unknown	unknown
SL2.50ch01	11048304	Solyc01g014020	11048114	11049491	Leucine-rich repeat receptor-like protein kinase family protein	unknown	protein binding	GO:0005515	unknown
SL2.50ch01	11048719	Solyc01g014020	11048114	11049491	Leucine-rich repeat receptor-like protein kinase family protein	unknown	protein binding	GO:0005515	unknown
SL2.50ch01	11097667	Solyc01g014050	11097657	11097985	LOW QUALITY:Transposon protein, putative, CACTA, En/Spm sub-class	unknown	unknown	unknown	unknown
SL2.50ch01	11097737	Solyc01g014050	11097657	11097985	LOW QUALITY:Transposon protein, putative, CACTA, En/Spm sub-class	unknown	unknown	unknown	unknown
SL2.50ch01	11139571	Solyc01g014060	11139275	11140208	Blue copper protein	unknown	electron transfer activity	GO:0009055	unknown
SL2.50ch01	11140048	Solyc01g014060	11139275	11140208	Blue copper protein	unknown	electron transfer activity	GO:0009055	unknown
SL2.50ch01	11199959	Solyc01g014080	11199787	11200104	unknown	unknown	unknown	unknown	unknown
SL2.50ch01	11273432	Solyc01g014090	11273044	11274045	Synaptotagmin-5	unknown	protein binding	GO:0005515	unknown
SL2.50ch01	11273468	Solyc01g014090	11273044	11274045	Synaptotagmin-5	unknown	protein binding	GO:0005515	unknown
SL2.50ch01	11273560	Solyc01g014090	11273044	11274045	Synaptotagmin-5	unknown	protein binding	GO:0005515	unknown
SL2.50ch01	11645953	Solyc01g014120	11643649	11646290	unknown	unknown	unknown	unknown	unknown
SL2.50ch01	11740797	Solyc01g014160	11740664	11742891	unknown	unknown	unknown	unknown	unknown
SL2.50ch01	11741488	Solyc01g014160	11740664	11742891	unknown	unknown	unknown	unknown	unknown
SL2.50ch01	11843610	Solyc01g014210	11843325	11844727	ADP,ATP carrier protein, mitochondrial	unknown	transporter activity, mitochondrial inner membrane, transmembrane transport	GO:0005215, GO:0005743, GO:0006810, GO:0055085	unknown
SL2.50ch01	11844633	Solyc01g014210	11843325	11844727	ADP,ATP carrier protein, mitochondrial	unknown	transporter activity, mitochondrial inner membrane, transmembrane transport	GO:0005215, GO:0005743, GO:0006810, GO:0055085	unknown
SL2.50ch01	11861083	Solyc01g014220	11859566	11862587	strawberry notch protein (DUF616)	unknown	unknown	unknown	unknown
SL2.50ch01	11881717	Solyc01g014230	11880408	11883708	U-box domain-containing protein 4	unknown	ubiquitin-protein transferase activity, protein ubiquitination, protein binding	GO:0004842, GO:0016567, GO:0005488, GO:0005515	unknown
SL2.50ch01	11934194	Solyc01g014260	11934077	11934289	LOW QUALITY:Polynucleotidyl transferase, ribonuclease H-like superfamily protein	unknown	unknown	unknown	unknown
SL2.50ch01	11934243	Solyc01g014260	11934077	11934289	LOW QUALITY:Polynucleotidyl transferase, ribonuclease H-like superfamily protein	unknown	unknown	unknown	unknown
SL2.50ch01	11950656	Solyc01g014270	11950646	11955158	LETM1-like protein	unknown	unknown	unknown	unknown
SL2.50ch01	11950718	Solyc01g014270	11950646	11955158	LETM1-like protein	unknown	unknown	unknown	unknown
SL2.50ch01	11953680	Solyc01g014270	11950646	11955158	LETM1-like protein	unknown	unknown	unknown	unknown
SL2.50ch01	11970439	Solyc01g014290	11970141	11970578	unknown	unknown	unknown	unknown	unknown
SL2.50ch01	12022477	Solyc01g014310	12022370	12022843	Leucine-rich repeat receptor-like protein kinase family protein	unknown	protein binding	GO:0005515	unknown
SL2.50ch01	12022644	Solyc01g014310	12022370	12022843	Leucine-rich repeat receptor-like protein kinase family protein	unknown	protein binding	GO:0005515	unknown
SL2.50ch01	12041102	Solyc01g014320	12040826	12041921	S-adenosyl-L-methionine-dependent methyltransferases superfamily protein, putative	unknown	methyltransferase activity	GO:0008168	unknown
SL2.50ch01	12217476	Solyc01g014360	12216972	12217895	LOW QUALITY:4-hydroxy-4-methyl-2-oxoglutarate aldolase	unknown	unknown	unknown	unknown
SL2.50ch01	12554204	Solyc01g014370	12554188	12555205	Calcium-dependent lipid-binding (CaLB domain) family protein	unknown	protein binding	GO:0005515	unknown
SL2.50ch01	12554241	Solyc01g014370	12554188	12555205	Calcium-dependent lipid-binding (CaLB domain) family protein	unknown	protein binding	GO:0005515	unknown
SL2.50ch01	12707365	Solyc01g014380	12706568	12708960	unknown	unknown	unknown	unknown	unknown
SL2.50ch01	12935661	Solyc01g014390	12934730	12937069	DNA-directed RNA polymerase subunit beta''	unknown	unknown	unknown	unknown
SL2.50ch01	12937056	Solyc01g014390	12934730	12937069	DNA-directed RNA polymerase subunit beta''	unknown	unknown	unknown	unknown
SL2.50ch01	13249213	Solyc01g014400	13247403	13249334	LOW QUALITY:Endoribonuclease Dicer 2a	unknown	unknown	unknown	unknown
SL2.50ch01	13535652	Solyc01g014420	13534668	13535708	LOW QUALITY:Endoribonuclease dicer-like protein	unknown	ribonuclease III activity, RNA processing	GO:0004525, GO:0006396	unknown
SL2.50ch01	13556257	Solyc01g014430	13555898	13556279	LOW QUALITY:Endoribonuclease Dicer 2c	unknown	ribonuclease III activity, RNA processing	GO:0004525, GO:0006396	unknown
SL2.50ch01	13583225	Solyc01g014440	13583155	13584186	LOW QUALITY:Endoribonuclease dicer-like protein	unknown	ribonuclease III activity, RNA processing	GO:0004525, GO:0006396	unknown
SL2.50ch01	13647717	Solyc01g014450	13647542	13648166	LOW QUALITY:Endoribonuclease Dicer 2a	unknown	ribonuclease III activity, RNA processing	GO:0004525, GO:0006396	unknown
SL2.50ch01	13647759	Solyc01g014450	13647542	13648166	LOW QUALITY:Endoribonuclease Dicer 2a	unknown	ribonuclease III activity, RNA processing	GO:0004525, GO:0006396	unknown
SL2.50ch01	13647805	Solyc01g014450	13647542	13648166	LOW QUALITY:Endoribonuclease Dicer 2a	unknown	ribonuclease III activity, RNA processing	GO:0004525, GO:0006396	unknown
SL2.50ch01	13924842	Solyc01g014460	13924129	13925345	LOW QUALITY:Endoribonuclease dicer-like protein	unknown	ribonuclease III activity, RNA processing	GO:0004525, GO:0006396	unknown
SL2.50ch01	13950616	Solyc01g014470	13950474	13950905	LOW QUALITY:RHO guanyl-nucleotide exchange factor 2	unknown	unknown	unknown	unknown
SL2.50ch01	13950685	Solyc01g014470	13950474	13950905	LOW QUALITY:RHO guanyl-nucleotide exchange factor 2	unknown	unknown	unknown	unknown
SL2.50ch01	13950847	Solyc01g014470	13950474	13950905	LOW QUALITY:RHO guanyl-nucleotide exchange factor 2	unknown	unknown	unknown	unknown
SL2.50ch01	14016414	Solyc01g014510	14015957	14016832	Serine/threonine-protein kinase	unknown	unknown	unknown	unknown
SL2.50ch01	14028552	Solyc01g014520	14027537	14028823	Serine/threonine-protein kinase	unknown	protein kinase activity, ATP binding, protein phosphorylation	GO:0004672, GO:0005524, GO:0006468	unknown
SL2.50ch01	14335024	Solyc01g014550	14334982	14336342	Serine/threonine-protein kinase	unknown	protein kinase activity, ATP binding, protein phosphorylation	GO:0004672, GO:0005524, GO:0006468	unknown
SL2.50ch01	14335806	Solyc01g014550	14334982	14336342	Serine/threonine-protein kinase	unknown	protein kinase activity, ATP binding, protein phosphorylation	GO:0004672, GO:0005524, GO:0006468	unknown
SL2.50ch01	14336018	Solyc01g014550	14334982	14336342	Serine/threonine-protein kinase	unknown	protein kinase activity, ATP binding, protein phosphorylation	GO:0004672, GO:0005524, GO:0006468	unknown
SL2.50ch01	14336018	Solyc01g014550	14334982	14336342	Serine/threonine-protein kinase	unknown	protein kinase activity, ATP binding, protein phosphorylation	GO:0004672, GO:0005524, GO:0006468	unknown
SL2.50ch01	14336020	Solyc01g014550	14334982	14336342	Serine/threonine-protein kinase	unknown	protein kinase activity, ATP binding, protein phosphorylation	GO:0004672, GO:0005524, GO:0006468	unknown
SL2.50ch01	14336020	Solyc01g014550	14334982	14336342	Serine/threonine-protein kinase	unknown	protein kinase activity, ATP binding, protein phosphorylation	GO:0004672, GO:0005524, GO:0006468	unknown
SL2.50ch01	14337498	Solyc01g014560	14336604	14337940	Serine/threonine-protein kinase	unknown	unknown	unknown	unknown
SL2.50ch01	14377444	Solyc01g014570	14377424	14378294	unknown	unknown	unknown	unknown	unknown
SL2.50ch01	14377538	Solyc01g014570	14377424	14378294	unknown	unknown	unknown	unknown	unknown
SL2.50ch01	14377911	Solyc01g014570	14377424	14378294	unknown	unknown	unknown	unknown	unknown
SL2.50ch01	14377959	Solyc01g014570	14377424	14378294	unknown	unknown	unknown	unknown	unknown
SL2.50ch01	14416601	Solyc01g014610	14416465	14416674	unknown	unknown	unknown	unknown	unknown
SL2.50ch01	14441219	Solyc01g014620	14441057	14441431	P-loop containing nucleoside triphosphate hydrolases superfamily protein	unknown	unknown	unknown	unknown
SL2.50ch01	14441227	Solyc01g014620	14441057	14441431	P-loop containing nucleoside triphosphate hydrolases superfamily protein	unknown	unknown	unknown	unknown
SL2.50ch01	14441322	Solyc01g014620	14441057	14441431	P-loop containing nucleoside triphosphate hydrolases superfamily protein	unknown	unknown	unknown	unknown
SL2.50ch01	14481481	Solyc01g014650	14481407	14481667	Serine/threonine-protein kinase	unknown	protein kinase activity, protein phosphorylation	GO:0004672, GO:0006468	unknown
SL2.50ch01	14481504	Solyc01g014650	14481407	14481667	Serine/threonine-protein kinase	unknown	protein kinase activity, protein phosphorylation	GO:0004672, GO:0006468	unknown
SL2.50ch01	14482539	Solyc01g014660	14482405	14483186	Serine/threonine-protein kinase	unknown	unknown	unknown	unknown
SL2.50ch01	14483177	Solyc01g014660	14482405	14483186	Serine/threonine-protein kinase	unknown	unknown	unknown	unknown
SL2.50ch01	14523830	Solyc01g014680	14523766	14523945	Serine/threonine-protein kinase	unknown	unknown	unknown	unknown
SL2.50ch01	14525584	Solyc01g014700	14524990	14526089	LOW QUALITY:Serine/threonine-protein kinase	unknown	unknown	unknown	unknown
SL2.50ch01	14525668	Solyc01g014700	14524990	14526089	LOW QUALITY:Serine/threonine-protein kinase	unknown	unknown	unknown	unknown
SL2.50ch01	14525705	Solyc01g014700	14524990	14526089	LOW QUALITY:Serine/threonine-protein kinase	unknown	unknown	unknown	unknown
SL2.50ch01	14564178	Solyc01g014710	14563900	14564277	LOW QUALITY:DUF1677 family protein (DUF1677)	unknown	unknown	unknown	unknown
SL2.50ch01	14564180	Solyc01g014710	14563900	14564277	LOW QUALITY:DUF1677 family protein (DUF1677)	unknown	unknown	unknown	unknown
SL2.50ch01	14596005	Solyc01g014720	14595809	14596333	Solanum lycopersicum Cytokinin Response Factor 7	SlCRF7	DNA binding, DNA-binding transcription factor activity, regulation of transcription, DNA-templated	GO:0003677, GO:0003700, GO:0006355	unknown
SL2.50ch01	14596288	Solyc01g014720	14595809	14596333	Solanum lycopersicum Cytokinin Response Factor 7	SlCRF7	DNA binding, DNA-binding transcription factor activity, regulation of transcription, DNA-templated	GO:0003677, GO:0003700, GO:0006355	unknown
SL2.50ch01	14795450	Solyc01g014740	14795422	14795688	LOW QUALITY:S-adenosyl-L-methionine-dependent methyltransferases superfamily protein	unknown	unknown	unknown	unknown
SL2.50ch01	14795458	Solyc01g014740	14795422	14795688	LOW QUALITY:S-adenosyl-L-methionine-dependent methyltransferases superfamily protein	unknown	unknown	unknown	unknown
SL2.50ch01	14795471	Solyc01g014740	14795422	14795688	LOW QUALITY:S-adenosyl-L-methionine-dependent methyltransferases superfamily protein	unknown	unknown	unknown	unknown
SL2.50ch01	14795476	Solyc01g014740	14795422	14795688	LOW QUALITY:S-adenosyl-L-methionine-dependent methyltransferases superfamily protein	unknown	unknown	unknown	unknown
SL2.50ch01	14795489	Solyc01g014740	14795422	14795688	LOW QUALITY:S-adenosyl-L-methionine-dependent methyltransferases superfamily protein	unknown	unknown	unknown	unknown
SL2.50ch01	14795511	Solyc01g014740	14795422	14795688	LOW QUALITY:S-adenosyl-L-methionine-dependent methyltransferases superfamily protein	unknown	unknown	unknown	unknown
SL2.50ch01	15007009	Solyc01g014760	15006890	15007162	LOW QUALITY:AAR2 protein family	unknown	unknown	unknown	unknown
SL2.50ch01	15007019	Solyc01g014760	15006890	15007162	LOW QUALITY:AAR2 protein family	unknown	unknown	unknown	unknown
SL2.50ch01	15115145	Solyc01g014790	15114886	15115473	LOW QUALITY:Endoribonuclease dicer-like protein	unknown	ribonuclease III activity, RNA processing	GO:0004525, GO:0006396	unknown
SL2.50ch01	15115277	Solyc01g014790	15114886	15115473	LOW QUALITY:Endoribonuclease dicer-like protein	unknown	ribonuclease III activity, RNA processing	GO:0004525, GO:0006396	unknown
SL2.50ch01	15119023	Solyc01g014800	15118750	15119037	LOW QUALITY:Endoribonuclease dicer-like protein	unknown	ribonuclease III activity, RNA processing	GO:0004525, GO:0006396	unknown
SL2.50ch01	15576752	Solyc01g014830	15576423	15576932	LOW QUALITY:Extensin-like protein Dif10	unknown	unknown	unknown	unknown
SL2.50ch01	15583186	Solyc01g014840	15577916	15583605	disease resistance protein (TIR-NBS-LRR class)	unknown	protein binding, signal transduction, ADP binding	GO:0005515, GO:0007165, GO:0043531	unknown
SL2.50ch01	15980914	Solyc01g014920	15980810	15981004	LOW QUALITY:Repressor of gene silencing 1 isoform 1	unknown	unknown	unknown	unknown
SL2.50ch01	16025371	Solyc01g014930	16024833	16026549	LOW QUALITY:Leucine-rich repeat receptor-like protein kinase family protein	unknown	protein binding	GO:0005515	unknown
SL2.50ch01	16208259	Solyc01g014960	16206318	16208926	LOW QUALITY:Basic helix-loop-helix transcription factor	unknown	protein dimerization activity	GO:0046983	unknown
SL2.50ch01	16339489	Solyc01g014970	16338200	16339565	LOW QUALITY:ZF-HD homeobox protein	unknown	unknown	unknown	unknown
SL2.50ch01	16555064	Solyc01g014980	16554687	16555664	S-adenosyl-L-methionine-dependent methyltransferases superfamily protein	unknown	unknown	unknown	unknown
SL2.50ch01	16559623	Solyc01g014990	16559564	16560267	ferrochelatase 2	unknown	unknown	unknown	unknown
SL2.50ch01	16559628	Solyc01g014990	16559564	16560267	ferrochelatase 2	unknown	unknown	unknown	unknown
SL2.50ch01	16559981	Solyc01g014990	16559564	16560267	ferrochelatase 2	unknown	unknown	unknown	unknown
SL2.50ch01	16592529	Solyc01g015000	16590794	16594525	3-oxoacyl-[acyl-carrier-protein] synthase	unknown	catalytic activity, metabolic process, regulation of nitrogen utilization, enzyme regulator activity	GO:0003824, GO:0008152, GO:0006808, GO:0030234	unknown
SL2.50ch01	16669811	Solyc01g015030	16669138	16671698	LOW QUALITY:AP-5 complex subunit zeta-1	unknown	unknown	unknown	unknown
SL2.50ch01	16671615	Solyc01g015030	16669138	16671698	LOW QUALITY:AP-5 complex subunit zeta-1	unknown	unknown	unknown	unknown
SL2.50ch01	16731311	Solyc01g015050	16731106	16731390	LOW QUALITY:XH/XS domain-containing protein	unknown	unknown	unknown	unknown
SL2.50ch01	16731902	Solyc01g015060	16731758	16732221	LOW QUALITY:XH/XS domain-containing protein	unknown	gene silencing by RNA	GO:0031047	unknown
SL2.50ch01	16799367	Solyc01g015090	16799244	16800225	unknown	unknown	unknown	unknown	unknown
SL2.50ch01	16799859	Solyc01g015090	16799244	16800225	unknown	unknown	unknown	unknown	unknown
SL2.50ch01	16799944	Solyc01g015090	16799244	16800225	unknown	unknown	unknown	unknown	unknown
SL2.50ch01	16800425	Solyc01g015100	16800385	16800900	unknown	unknown	unknown	unknown	unknown
SL2.50ch01	16800530	Solyc01g015100	16800385	16800900	unknown	unknown	unknown	unknown	unknown
SL2.50ch01	16800865	Solyc01g015100	16800385	16800900	unknown	unknown	unknown	unknown	unknown
SL2.50ch01	16814803	Solyc01g015110	16813018	16816491	unknown	unknown	unknown	unknown	unknown
SL2.50ch01	16820691	Solyc01g015120	16820441	16820854	unknown	unknown	unknown	unknown	unknown
SL2.50ch01	16820705	Solyc01g015120	16820441	16820854	unknown	unknown	unknown	unknown	unknown
SL2.50ch01	16945625	Solyc01g015140	16945403	16945721	LOW QUALITY:cytochrome b	unknown	electron transfer activity, membrane, oxidoreductase activity, respiratory electron transport chain	GO:0009055, GO:0016020, GO:0016491, GO:0022904	unknown
SL2.50ch01	16945682	Solyc01g015140	16945403	16945721	LOW QUALITY:cytochrome b	unknown	electron transfer activity, membrane, oxidoreductase activity, respiratory electron transport chain	GO:0009055, GO:0016020, GO:0016491, GO:0022904	unknown
SL2.50ch01	17112094	Solyc01g015150	17111943	17112107	unknown	unknown	unknown	unknown	unknown
SL2.50ch01	17390738	Solyc01g015170	17390709	17390861	LOW QUALITY:Unknown protein	unknown	unknown	unknown	unknown
SL2.50ch01	17390776	Solyc01g015170	17390709	17390861	LOW QUALITY:Unknown protein	unknown	unknown	unknown	unknown
SL2.50ch01	17390813	Solyc01g015170	17390709	17390861	LOW QUALITY:Unknown protein	unknown	unknown	unknown	unknown
SL2.50ch01	17390858	Solyc01g015170	17390709	17390861	LOW QUALITY:Unknown protein	unknown	unknown	unknown	unknown
SL2.50ch01	17456139	Solyc01g015180	17455978	17456202	LOW QUALITY:F-box family protein	unknown	unknown	unknown	unknown
SL2.50ch01	17900351	Solyc01g015210	17899936	17901263	LOW QUALITY:B3 domain-containing protein family	unknown	DNA binding	GO:0003677	unknown
SL2.50ch01	17901007	Solyc01g015210	17899936	17901263	LOW QUALITY:B3 domain-containing protein family	unknown	DNA binding	GO:0003677	unknown
SL2.50ch01	18010652	Solyc01g015230	18010335	18010755	LOW QUALITY:Unknown protein	unknown	unknown	unknown	unknown
SL2.50ch01	18010664	Solyc01g015230	18010335	18010755	LOW QUALITY:Unknown protein	unknown	unknown	unknown	unknown
SL2.50ch01	18010718	Solyc01g015230	18010335	18010755	LOW QUALITY:Unknown protein	unknown	unknown	unknown	unknown
SL2.50ch01	18035198	Solyc01g015240	18035179	18035502	LOW QUALITY:Ethylene receptor 3	unknown	unknown	unknown	unknown
SL2.50ch01	18035228	Solyc01g015240	18035179	18035502	LOW QUALITY:Ethylene receptor 3	unknown	unknown	unknown	unknown
SL2.50ch01	18035294	Solyc01g015240	18035179	18035502	LOW QUALITY:Ethylene receptor 3	unknown	unknown	unknown	unknown
SL2.50ch01	18224998	Solyc01g015250	18224967	18225347	LOW QUALITY:Disease resistance protein (TIR-NBS-LRR class) family	unknown	unknown	unknown	unknown
SL2.50ch01	18225095	Solyc01g015250	18224967	18225347	LOW QUALITY:Disease resistance protein (TIR-NBS-LRR class) family	unknown	unknown	unknown	unknown
SL2.50ch01	18225202	Solyc01g015250	18224967	18225347	LOW QUALITY:Disease resistance protein (TIR-NBS-LRR class) family	unknown	unknown	unknown	unknown
SL2.50ch01	18225322	Solyc01g015250	18224967	18225347	LOW QUALITY:Disease resistance protein (TIR-NBS-LRR class) family	unknown	unknown	unknown	unknown
SL2.50ch01	18333960	Solyc01g015270	18333187	18334710	unknown	unknown	unknown	unknown	unknown
SL2.50ch01	18334661	Solyc01g015270	18333187	18334710	unknown	unknown	unknown	unknown	unknown
SL2.50ch01	18334703	Solyc01g015270	18333187	18334710	unknown	unknown	unknown	unknown	unknown
SL2.50ch01	18372590	Solyc01g015280	18372468	18372617	LOW QUALITY:60S acidic ribosomal protein family	unknown	unknown	unknown	unknown
SL2.50ch01	18920355	Solyc01g016330	18920327	18921322	unknown	unknown	unknown	unknown	unknown
SL2.50ch01	18920883	Solyc01g016330	18920327	18921322	unknown	unknown	unknown	unknown	unknown
SL2.50ch01	19041799	Solyc01g016350	19041770	19042663	LOW QUALITY:basic helix-loop-helix (bHLH) DNA-binding superfamily protein	unknown	unknown	unknown	unknown
SL2.50ch01	19042644	Solyc01g016350	19041770	19042663	LOW QUALITY:basic helix-loop-helix (bHLH) DNA-binding superfamily protein	unknown	unknown	unknown	unknown
SL2.50ch01	19077032	Solyc01g016360	19076748	19077799	Leucine-rich repeat receptor-like protein kinase family protein	unknown	unknown	unknown	unknown
SL2.50ch01	19078848	Solyc01g016370	19078060	19080220	Leucine-rich repeat receptor-like protein kinase family protein	unknown	protein binding	GO:0005515	unknown
SL2.50ch01	19078899	Solyc01g016370	19078060	19080220	Leucine-rich repeat receptor-like protein kinase family protein	unknown	protein binding	GO:0005515	unknown
SL2.50ch01	19078980	Solyc01g016370	19078060	19080220	Leucine-rich repeat receptor-like protein kinase family protein	unknown	protein binding	GO:0005515	unknown
SL2.50ch01	19079241	Solyc01g016370	19078060	19080220	Leucine-rich repeat receptor-like protein kinase family protein	unknown	protein binding	GO:0005515	unknown
SL2.50ch01	19079982	Solyc01g016370	19078060	19080220	Leucine-rich repeat receptor-like protein kinase family protein	unknown	protein binding	GO:0005515	unknown
SL2.50ch01	19475246	Solyc01g016380	19474845	19476882	Protein trichome birefringence	unknown	unknown	unknown	unknown
SL2.50ch01	19487157	Solyc01g016400	19487048	19489065	LOW QUALITY:aluminum activated malate transporter family protein	unknown	unknown	unknown	unknown
SL2.50ch01	19726046	Solyc01g016430	19725961	19726302	titan9	unknown	unknown	unknown	unknown
SL2.50ch01	19726049	Solyc01g016430	19725961	19726302	titan9	unknown	unknown	unknown	unknown
SL2.50ch01	19726124	Solyc01g016430	19725961	19726302	titan9	unknown	unknown	unknown	unknown
SL2.50ch01	19795272	Solyc01g016450	19795181	19795387	LOW QUALITY:cysteine/histidine-rich C1 domain protein	unknown	unknown	unknown	unknown
SL2.50ch01	19795284	Solyc01g016450	19795181	19795387	LOW QUALITY:cysteine/histidine-rich C1 domain protein	unknown	unknown	unknown	unknown
SL2.50ch01	19795373	Solyc01g016450	19795181	19795387	LOW QUALITY:cysteine/histidine-rich C1 domain protein	unknown	unknown	unknown	unknown
SL2.50ch01	20442458	Solyc01g016520	20442415	20442564	LOW QUALITY:DNA-directed RNA polymerase subunit beta''	unknown	unknown	unknown	unknown
SL2.50ch01	20496037	Solyc01g016550	20495987	20496314	photosystem II reaction center protein H	unknown	unknown	unknown	unknown
SL2.50ch01	20496092	Solyc01g016550	20495987	20496314	photosystem II reaction center protein H	unknown	unknown	unknown	unknown
SL2.50ch01	20504772	Solyc01g016560	20504668	20505114	unknown	unknown	unknown	unknown	unknown
SL2.50ch01	20504844	Solyc01g016560	20504668	20505114	unknown	unknown	unknown	unknown	unknown
SL2.50ch01	20505053	Solyc01g016560	20504668	20505114	unknown	unknown	unknown	unknown	unknown
SL2.50ch01	20505110	Solyc01g016560	20504668	20505114	unknown	unknown	unknown	unknown	unknown
SL2.50ch01	20508801	Solyc01g016570	20508652	20509218	unknown	unknown	unknown	unknown	unknown
SL2.50ch01	20508944	Solyc01g016570	20508652	20509218	unknown	unknown	unknown	unknown	unknown
SL2.50ch01	20574350	Solyc01g016580	20574234	20574404	LOW QUALITY:UPF0496 protein	unknown	unknown	unknown	unknown
SL2.50ch01	20574376	Solyc01g016580	20574234	20574404	LOW QUALITY:UPF0496 protein	unknown	unknown	unknown	unknown
SL2.50ch01	20597334	Solyc01g016590	20597206	20597373	LOW QUALITY:transcription factor jumonji (jmjC) domain-containing protein	unknown	unknown	unknown	unknown
SL2.50ch01	20598630	Solyc01g016600	20598488	20599028	LOW QUALITY:UPF0496 protein	unknown	unknown	unknown	unknown
SL2.50ch01	20786180	Solyc01g016620	20785956	20786430	LOW QUALITY:oxidoreductase/transition metal ion-binding protein	unknown	unknown	unknown	unknown
SL2.50ch01	20786207	Solyc01g016620	20785956	20786430	LOW QUALITY:oxidoreductase/transition metal ion-binding protein	unknown	unknown	unknown	unknown
SL2.50ch01	20786210	Solyc01g016620	20785956	20786430	LOW QUALITY:oxidoreductase/transition metal ion-binding protein	unknown	unknown	unknown	unknown
SL2.50ch01	20786227	Solyc01g016620	20785956	20786430	LOW QUALITY:oxidoreductase/transition metal ion-binding protein	unknown	unknown	unknown	unknown
SL2.50ch01	20786240	Solyc01g016620	20785956	20786430	LOW QUALITY:oxidoreductase/transition metal ion-binding protein	unknown	unknown	unknown	unknown
SL2.50ch01	20786276	Solyc01g016620	20785956	20786430	LOW QUALITY:oxidoreductase/transition metal ion-binding protein	unknown	unknown	unknown	unknown
SL2.50ch01	20786351	Solyc01g016620	20785956	20786430	LOW QUALITY:oxidoreductase/transition metal ion-binding protein	unknown	unknown	unknown	unknown
SL2.50ch01	20786378	Solyc01g016620	20785956	20786430	LOW QUALITY:oxidoreductase/transition metal ion-binding protein	unknown	unknown	unknown	unknown
SL2.50ch01	20786398	Solyc01g016620	20785956	20786430	LOW QUALITY:oxidoreductase/transition metal ion-binding protein	unknown	unknown	unknown	unknown
SL2.50ch01	20786424	Solyc01g016620	20785956	20786430	LOW QUALITY:oxidoreductase/transition metal ion-binding protein	unknown	unknown	unknown	unknown
SL2.50ch01	20794797	Solyc01g016630	20794695	20795294	LOW QUALITY:WAS/WASL-interacting family protein	unknown	unknown	unknown	unknown
SL2.50ch01	20795053	Solyc01g016630	20794695	20795294	LOW QUALITY:WAS/WASL-interacting family protein	unknown	unknown	unknown	unknown
SL2.50ch01	20795143	Solyc01g016630	20794695	20795294	LOW QUALITY:WAS/WASL-interacting family protein	unknown	unknown	unknown	unknown
SL2.50ch01	20795251	Solyc01g016630	20794695	20795294	LOW QUALITY:WAS/WASL-interacting family protein	unknown	unknown	unknown	unknown
SL2.50ch01	20795263	Solyc01g016630	20794695	20795294	LOW QUALITY:WAS/WASL-interacting family protein	unknown	unknown	unknown	unknown
SL2.50ch01	20795275	Solyc01g016630	20794695	20795294	LOW QUALITY:WAS/WASL-interacting family protein	unknown	unknown	unknown	unknown
SL2.50ch01	20795286	Solyc01g016630	20794695	20795294	LOW QUALITY:WAS/WASL-interacting family protein	unknown	unknown	unknown	unknown
SL2.50ch01	20855306	Solyc01g016640	20855203	20855910	2-oxoglutarate (2OG) and Fe(II)-dependent oxygenase superfamily protein, putative	unknown	oxidoreductase activity, oxidation-reduction process	GO:0016491, GO:0055114	unknown
SL2.50ch01	20855877	Solyc01g016640	20855203	20855910	2-oxoglutarate (2OG) and Fe(II)-dependent oxygenase superfamily protein, putative	unknown	oxidoreductase activity, oxidation-reduction process	GO:0016491, GO:0055114	unknown
SL2.50ch01	20932357	Solyc01g016650	20932318	20932578	LOW QUALITY:Malate dehydrogenase, mitochondrial (Fragments)	unknown	unknown	unknown	unknown
SL2.50ch01	20932357	Solyc01g016650	20932318	20932578	LOW QUALITY:Malate dehydrogenase, mitochondrial (Fragments)	unknown	unknown	unknown	unknown
SL2.50ch01	20932358	Solyc01g016650	20932318	20932578	LOW QUALITY:Malate dehydrogenase, mitochondrial (Fragments)	unknown	unknown	unknown	unknown
SL2.50ch01	20932358	Solyc01g016650	20932318	20932578	LOW QUALITY:Malate dehydrogenase, mitochondrial (Fragments)	unknown	unknown	unknown	unknown
SL2.50ch01	20932379	Solyc01g016650	20932318	20932578	LOW QUALITY:Malate dehydrogenase, mitochondrial (Fragments)	unknown	unknown	unknown	unknown
SL2.50ch01	20932383	Solyc01g016650	20932318	20932578	LOW QUALITY:Malate dehydrogenase, mitochondrial (Fragments)	unknown	unknown	unknown	unknown
SL2.50ch01	20932548	Solyc01g016650	20932318	20932578	LOW QUALITY:Malate dehydrogenase, mitochondrial (Fragments)	unknown	unknown	unknown	unknown
SL2.50ch01	20932563	Solyc01g016650	20932318	20932578	LOW QUALITY:Malate dehydrogenase, mitochondrial (Fragments)	unknown	unknown	unknown	unknown
SL2.50ch01	21005023	Solyc01g016670	21005003	21005284	LOW QUALITY:PDI-like 1-1	unknown	unknown	unknown	unknown
SL2.50ch01	21005036	Solyc01g016670	21005003	21005284	LOW QUALITY:PDI-like 1-1	unknown	unknown	unknown	unknown
SL2.50ch01	21005044	Solyc01g016670	21005003	21005284	LOW QUALITY:PDI-like 1-1	unknown	unknown	unknown	unknown
SL2.50ch01	21005058	Solyc01g016670	21005003	21005284	LOW QUALITY:PDI-like 1-1	unknown	unknown	unknown	unknown
SL2.50ch01	21005075	Solyc01g016670	21005003	21005284	LOW QUALITY:PDI-like 1-1	unknown	unknown	unknown	unknown
SL2.50ch01	21256907	Solyc01g016680	21256135	21257202	2-oxoglutarate (2OG) and Fe(II)-dependent oxygenase superfamily protein	unknown	oxidoreductase activity, oxidation-reduction process	GO:0016491, GO:0055114	unknown
SL2.50ch01	21506824	Solyc01g016710	21506559	21507131	unknown	unknown	unknown	unknown	unknown
SL2.50ch01	21506951	Solyc01g016710	21506559	21507131	unknown	unknown	unknown	unknown	unknown
SL2.50ch01	21748840	Solyc01g016720	21748747	21749025	Disease resistance protein (TIR-NBS-LRR class) family	unknown	unknown	unknown	unknown
SL2.50ch01	21748870	Solyc01g016720	21748747	21749025	Disease resistance protein (TIR-NBS-LRR class) family	unknown	unknown	unknown	unknown
SL2.50ch01	21965998	Solyc01g016740	21965871	21966233	LOW QUALITY:ATP-dependent DNA helicase PIF1	unknown	unknown	unknown	unknown
SL2.50ch01	21966016	Solyc01g016740	21965871	21966233	LOW QUALITY:ATP-dependent DNA helicase PIF1	unknown	unknown	unknown	unknown
SL2.50ch01	21966131	Solyc01g016740	21965871	21966233	LOW QUALITY:ATP-dependent DNA helicase PIF1	unknown	unknown	unknown	unknown
SL2.50ch01	21967579	Solyc01g016750	21967461	21967946	LOW QUALITY:Helicase-like protein	unknown	unknown	unknown	unknown
SL2.50ch01	22026676	Solyc01g016760	22026346	22026801	LOW QUALITY:F-box/LRR-repeat protein	unknown	unknown	unknown	unknown
SL2.50ch01	22059595	Solyc01g016770	22059556	22059723	Transcription factor Myb	unknown	DNA binding	GO:0003677	unknown
SL2.50ch01	22059661	Solyc01g016770	22059556	22059723	Transcription factor Myb	unknown	DNA binding	GO:0003677	unknown
SL2.50ch01	22215093	Solyc01g016790	22212600	22215167	LOW QUALITY:O-acetylserine (thiol) lyase (OAS-TL) isoform A2	unknown	unknown	unknown	unknown
SL2.50ch01	22564003	Solyc01g016850	22563951	22564184	LOW QUALITY:embryo defective 1303	unknown	unknown	unknown	unknown
SL2.50ch01	22564133	Solyc01g016850	22563951	22564184	LOW QUALITY:embryo defective 1303	unknown	unknown	unknown	unknown
SL2.50ch01	22564148	Solyc01g016850	22563951	22564184	LOW QUALITY:embryo defective 1303	unknown	unknown	unknown	unknown
SL2.50ch01	22564154	Solyc01g016850	22563951	22564184	LOW QUALITY:embryo defective 1303	unknown	unknown	unknown	unknown
SL2.50ch01	22639995	Solyc01g016860	22639483	22640394	unknown	unknown	unknown	unknown	unknown
SL2.50ch01	22693473	Solyc01g016880	22693409	22693720	LOW QUALITY:Haloacid dehalogenase-like hydrolase (HAD) superfamily protein	unknown	unknown	unknown	unknown
SL2.50ch01	22693475	Solyc01g016880	22693409	22693720	LOW QUALITY:Haloacid dehalogenase-like hydrolase (HAD) superfamily protein	unknown	unknown	unknown	unknown
SL2.50ch01	22693491	Solyc01g016880	22693409	22693720	LOW QUALITY:Haloacid dehalogenase-like hydrolase (HAD) superfamily protein	unknown	unknown	unknown	unknown
SL2.50ch01	22693520	Solyc01g016880	22693409	22693720	LOW QUALITY:Haloacid dehalogenase-like hydrolase (HAD) superfamily protein	unknown	unknown	unknown	unknown
SL2.50ch01	22693538	Solyc01g016880	22693409	22693720	LOW QUALITY:Haloacid dehalogenase-like hydrolase (HAD) superfamily protein	unknown	unknown	unknown	unknown
SL2.50ch01	22693584	Solyc01g016880	22693409	22693720	LOW QUALITY:Haloacid dehalogenase-like hydrolase (HAD) superfamily protein	unknown	unknown	unknown	unknown
SL2.50ch01	22693673	Solyc01g016880	22693409	22693720	LOW QUALITY:Haloacid dehalogenase-like hydrolase (HAD) superfamily protein	unknown	unknown	unknown	unknown
SL2.50ch01	22748303	Solyc01g016890	22748239	22748929	LOW QUALITY:DNA-directed RNA polymerase subunit beta''	unknown	unknown	unknown	unknown
SL2.50ch01	22748889	Solyc01g016890	22748239	22748929	LOW QUALITY:DNA-directed RNA polymerase subunit beta''	unknown	unknown	unknown	unknown
SL2.50ch01	22748903	Solyc01g016890	22748239	22748929	LOW QUALITY:DNA-directed RNA polymerase subunit beta''	unknown	unknown	unknown	unknown
SL2.50ch01	22783815	Solyc01g016900	22783720	22784588	LOW QUALITY:Vacuolar sorting-associated protein 33-like protein	unknown	vesicle docking involved in exocytosis, vesicle-mediated transport	GO:0006904, GO:0016192	unknown
SL2.50ch01	22885705	Solyc01g016910	22885621	22885797	LOW QUALITY:NAD(P)-binding Rossmann-fold superfamily protein	unknown	unknown	unknown	unknown
SL2.50ch01	22885735	Solyc01g016910	22885621	22885797	LOW QUALITY:NAD(P)-binding Rossmann-fold superfamily protein	unknown	unknown	unknown	unknown
SL2.50ch01	22885735	Solyc01g016910	22885621	22885797	LOW QUALITY:NAD(P)-binding Rossmann-fold superfamily protein	unknown	unknown	unknown	unknown
SL2.50ch01	22885736	Solyc01g016910	22885621	22885797	LOW QUALITY:NAD(P)-binding Rossmann-fold superfamily protein	unknown	unknown	unknown	unknown
SL2.50ch01	22885736	Solyc01g016910	22885621	22885797	LOW QUALITY:NAD(P)-binding Rossmann-fold superfamily protein	unknown	unknown	unknown	unknown
SL2.50ch01	22984594	Solyc01g016940	22984483	22984704	LOW QUALITY:DNAse I-like superfamily protein	unknown	unknown	unknown	unknown
SL2.50ch01	22984642	Solyc01g016940	22984483	22984704	LOW QUALITY:DNAse I-like superfamily protein	unknown	unknown	unknown	unknown
SL2.50ch01	22984676	Solyc01g016940	22984483	22984704	LOW QUALITY:DNAse I-like superfamily protein	unknown	unknown	unknown	unknown
SL2.50ch01	23212012	Solyc01g016970	23211802	23212188	LOW QUALITY:Autophagy protein 5	unknown	unknown	unknown	unknown
SL2.50ch01	23212063	Solyc01g016970	23211802	23212188	LOW QUALITY:Autophagy protein 5	unknown	unknown	unknown	unknown
SL2.50ch01	23212123	Solyc01g016970	23211802	23212188	LOW QUALITY:Autophagy protein 5	unknown	unknown	unknown	unknown
SL2.50ch01	23370406	Solyc01g016980	23370351	23371067	LOW QUALITY:neuroblastoma-amplified sequence protein	unknown	unknown	unknown	unknown
SL2.50ch01	23493595	Solyc01g016990	23493520	23494420	unknown	unknown	unknown	unknown	unknown
SL2.50ch01	23493710	Solyc01g016990	23493520	23494420	unknown	unknown	unknown	unknown	unknown
SL2.50ch01	23507851	Solyc01g017020	23507492	23508041	LOW QUALITY:calcium/calcium/calmodulin-dependent Serine/Threonine-kinase	unknown	unknown	unknown	unknown
SL2.50ch01	23554087	Solyc01g017030	23550205	23554512	LOW QUALITY:ARID/BRIGHT DNA-binding domain-containing protein	unknown	unknown	unknown	unknown
SL2.50ch01	23786515	Solyc01g017040	23786468	23787004	LOW QUALITY:Major facilitator superfamily protein	unknown	unknown	unknown	unknown
SL2.50ch01	23786526	Solyc01g017040	23786468	23787004	LOW QUALITY:Major facilitator superfamily protein	unknown	unknown	unknown	unknown
SL2.50ch01	23786676	Solyc01g017040	23786468	23787004	LOW QUALITY:Major facilitator superfamily protein	unknown	unknown	unknown	unknown
SL2.50ch01	23791246	Solyc01g017050	23791077	23791394	LOW QUALITY:ATP synthase subunit alpha, chloroplastic	unknown	unknown	unknown	unknown
SL2.50ch01	23791297	Solyc01g017050	23791077	23791394	LOW QUALITY:ATP synthase subunit alpha, chloroplastic	unknown	unknown	unknown	unknown
SL2.50ch01	23869142	Solyc01g017060	23869096	23869832	LOW QUALITY:Protein Ycf2	unknown	ATP binding, chloroplast	GO:0005524, GO:0009507	unknown
SL2.50ch01	23869375	Solyc01g017060	23869096	23869832	LOW QUALITY:Protein Ycf2	unknown	ATP binding, chloroplast	GO:0005524, GO:0009507	unknown
SL2.50ch01	23869521	Solyc01g017060	23869096	23869832	LOW QUALITY:Protein Ycf2	unknown	ATP binding, chloroplast	GO:0005524, GO:0009507	unknown
SL2.50ch01	23870048	Solyc01g017070	23869971	23870553	LOW QUALITY:Protein Ycf2	unknown	ATP binding, chloroplast	GO:0005524, GO:0009507	unknown
SL2.50ch01	23870050	Solyc01g017070	23869971	23870553	LOW QUALITY:Protein Ycf2	unknown	ATP binding, chloroplast	GO:0005524, GO:0009507	unknown
SL2.50ch01	23872098	Solyc01g017080	23871687	23872610	Ycf15 protein	unknown	unknown	unknown	unknown
SL2.50ch01	23872098	Solyc01g017080	23871687	23872610	Ycf15 protein	unknown	unknown	unknown	unknown
SL2.50ch01	23872099	Solyc01g017080	23871687	23872610	Ycf15 protein	unknown	unknown	unknown	unknown
SL2.50ch01	23872099	Solyc01g017080	23871687	23872610	Ycf15 protein	unknown	unknown	unknown	unknown
SL2.50ch01	23876407	Solyc01g017090	23876221	23876888	NADH dehydrogenase subunit	unknown	NADH dehydrogenase (ubiquinone) activity, ATP synthesis coupled electron transport, oxidation-reduction process	GO:0008137, GO:0042773, GO:0055114	unknown
SL2.50ch01	23876735	Solyc01g017090	23876221	23876888	NADH dehydrogenase subunit	unknown	NADH dehydrogenase (ubiquinone) activity, ATP synthesis coupled electron transport, oxidation-reduction process	GO:0008137, GO:0042773, GO:0055114	unknown
SL2.50ch01	23876776	Solyc01g017090	23876221	23876888	NADH dehydrogenase subunit	unknown	NADH dehydrogenase (ubiquinone) activity, ATP synthesis coupled electron transport, oxidation-reduction process	GO:0008137, GO:0042773, GO:0055114	unknown
SL2.50ch01	23877013	Solyc01g017100	23876976	23877478	NADH dehydrogenase subunit	unknown	unknown	unknown	unknown
SL2.50ch01	23877100	Solyc01g017100	23876976	23877478	NADH dehydrogenase subunit	unknown	unknown	unknown	unknown
SL2.50ch01	23877408	Solyc01g017100	23876976	23877478	NADH dehydrogenase subunit	unknown	unknown	unknown	unknown
SL2.50ch01	23879877	Solyc01g017110	23877674	23879977	NADH dehydrogenase subunit	unknown	ATP binding, chloroplast	GO:0005524, GO:0009507	unknown
SL2.50ch01	23880749	Solyc01g017130	23880666	23880896	Protein Ycf2	unknown	unknown	unknown	unknown
SL2.50ch01	23880766	Solyc01g017130	23880666	23880896	Protein Ycf2	unknown	unknown	unknown	unknown
SL2.50ch01	23880778	Solyc01g017130	23880666	23880896	Protein Ycf2	unknown	unknown	unknown	unknown
SL2.50ch01	23881466	Solyc01g017140	23881216	23883327	Protein Ycf2	unknown	ATP binding	GO:0005524	unknown
SL2.50ch01	23883170	Solyc01g017140	23881216	23883327	Protein Ycf2	unknown	ATP binding	GO:0005524	unknown
SL2.50ch01	23883191	Solyc01g017140	23881216	23883327	Protein Ycf2	unknown	ATP binding	GO:0005524	unknown
SL2.50ch01	23883262	Solyc01g017140	23881216	23883327	Protein Ycf2	unknown	ATP binding	GO:0005524	unknown
SL2.50ch01	23884086	Solyc01g017150	23883967	23884131	Ycf15 protein	unknown	unknown	unknown	unknown
SL2.50ch01	23885197	Solyc01g017160	23885048	23885203	NAD(P)H-quinone oxidoreductase subunit 2, chloroplastic	unknown	unknown	unknown	unknown
SL2.50ch01	23886446	Solyc01g017170	23885433	23886460	NAD(P)H-quinone oxidoreductase subunit 2, chloroplastic	unknown	unknown	unknown	unknown
SL2.50ch01	23889249	Solyc01g017200	23889103	23889659	Acetyl-coenzyme A carboxylase carboxyl transferase subunit beta, chloroplastic	unknown	unknown	unknown	unknown
SL2.50ch01	23889528	Solyc01g017200	23889103	23889659	Acetyl-coenzyme A carboxylase carboxyl transferase subunit beta, chloroplastic	unknown	unknown	unknown	unknown
SL2.50ch01	23891038	Solyc01g017210	23891018	23891191	NAD(P)H-quinone oxidoreductase subunit 3, chloroplastic	unknown	NADH dehydrogenase (ubiquinone) activity, oxidation-reduction process	GO:0008137, GO:0055114	unknown
SL2.50ch01	23893751	Solyc01g017220	23893684	23893974	ATP synthase epsilon chain, chloroplastic	unknown	ATP synthesis coupled proton transport, proton-transporting ATP synthase complex, catalytic core F(1), proton-transporting ATP synthase activity, rotational mechanism	GO:0015986, GO:0045261, GO:0046933	unknown
SL2.50ch01	23893908	Solyc01g017220	23893684	23893974	ATP synthase epsilon chain, chloroplastic	unknown	ATP synthesis coupled proton transport, proton-transporting ATP synthase complex, catalytic core F(1), proton-transporting ATP synthase activity, rotational mechanism	GO:0015986, GO:0045261, GO:0046933	unknown
SL2.50ch01	23894222	Solyc01g017230	23894203	23895063	NADH dehydrogenase subunit 5	unknown	unknown	unknown	unknown
SL2.50ch01	23895827	Solyc01g017240	23895491	23895847	Ycf1 protein	unknown	integral component of membrane	GO:0016021	unknown
SL2.50ch01	23896011	Solyc01g017250	23896004	23897125	Ycf1 protein	unknown	integral component of membrane	GO:0016021	unknown
SL2.50ch01	23896134	Solyc01g017250	23896004	23897125	Ycf1 protein	unknown	integral component of membrane	GO:0016021	unknown
SL2.50ch01	23899090	Solyc01g017260	23899040	23899651	NAD(P)H-quinone oxidoreductase subunit 2, chloroplastic	unknown	unknown	unknown	unknown
SL2.50ch01	23899163	Solyc01g017260	23899040	23899651	NAD(P)H-quinone oxidoreductase subunit 2, chloroplastic	unknown	unknown	unknown	unknown
SL2.50ch01	23900623	Solyc01g017270	23900551	23900739	Ycf15 protein	unknown	unknown	unknown	unknown
SL2.50ch01	23901261	Solyc01g017280	23901070	23901573	Protein Ycf2	unknown	unknown	unknown	unknown
SL2.50ch01	23901785	Solyc01g017290	23901615	23901965	LOW QUALITY:Protein Ycf2	unknown	unknown	unknown	unknown
SL2.50ch01	23936402	Solyc01g017310	23936390	23936614	Photosystem I P700 chlorophyll a apoprotein A1	unknown	photosystem I, thylakoid, photosynthesis, integral component of membrane, metal ion binding	GO:0009522, GO:0009579, GO:0015979, GO:0016021, GO:0046872	unknown
SL2.50ch01	23936427	Solyc01g017310	23936390	23936614	Photosystem I P700 chlorophyll a apoprotein A1	unknown	photosystem I, thylakoid, photosynthesis, integral component of membrane, metal ion binding	GO:0009522, GO:0009579, GO:0015979, GO:0016021, GO:0046872	unknown
SL2.50ch01	23936479	Solyc01g017310	23936390	23936614	Photosystem I P700 chlorophyll a apoprotein A1	unknown	photosystem I, thylakoid, photosynthesis, integral component of membrane, metal ion binding	GO:0009522, GO:0009579, GO:0015979, GO:0016021, GO:0046872	unknown
SL2.50ch01	23937358	Solyc01g017330	23937055	23937561	Photosystem I P700 chlorophyll a apoprotein A1	unknown	DNA binding, DNA-directed 5'-3' RNA polymerase activity, transcription, DNA-templated, photosystem I, thylakoid, photosynthesis, integral component of membrane, metal ion binding	GO:0003677, GO:0003899, GO:0006351, GO:0009522, GO:0009579, GO:0015979, GO:0016021, GO:0046872	unknown
SL2.50ch01	23937449	Solyc01g017330	23937055	23937561	Photosystem I P700 chlorophyll a apoprotein A1	unknown	DNA binding, DNA-directed 5'-3' RNA polymerase activity, transcription, DNA-templated, photosystem I, thylakoid, photosynthesis, integral component of membrane, metal ion binding	GO:0003677, GO:0003899, GO:0006351, GO:0009522, GO:0009579, GO:0015979, GO:0016021, GO:0046872	unknown
SL2.50ch01	23937458	Solyc01g017330	23937055	23937561	Photosystem I P700 chlorophyll a apoprotein A1	unknown	DNA binding, DNA-directed 5'-3' RNA polymerase activity, transcription, DNA-templated, photosystem I, thylakoid, photosynthesis, integral component of membrane, metal ion binding	GO:0003677, GO:0003899, GO:0006351, GO:0009522, GO:0009579, GO:0015979, GO:0016021, GO:0046872	unknown
SL2.50ch01	23938213	Solyc01g017340	23938155	23939242	unknown	unknown	unknown	unknown	unknown
SL2.50ch01	23938354	Solyc01g017340	23938155	23939242	unknown	unknown	unknown	unknown	unknown
SL2.50ch01	23938409	Solyc01g017340	23938155	23939242	unknown	unknown	unknown	unknown	unknown
SL2.50ch01	23939397	Solyc01g017350	23939347	23939876	unknown	unknown	unknown	unknown	unknown
SL2.50ch01	23939472	Solyc01g017350	23939347	23939876	unknown	unknown	unknown	unknown	unknown
SL2.50ch01	23939556	Solyc01g017350	23939347	23939876	unknown	unknown	unknown	unknown	unknown
SL2.50ch01	23939654	Solyc01g017350	23939347	23939876	unknown	unknown	unknown	unknown	unknown
SL2.50ch01	23939664	Solyc01g017350	23939347	23939876	unknown	unknown	unknown	unknown	unknown
SL2.50ch01	23941332	Solyc01g017360	23941138	23941478	DNA-directed RNA polymerase subunit beta	unknown	DNA binding, DNA-directed 5'-3' RNA polymerase activity, transcription, DNA-templated, ribonucleoside binding	GO:0003677, GO:0003899, GO:0006351, GO:0032549	unknown
SL2.50ch01	23941332	Solyc01g017360	23941138	23941478	DNA-directed RNA polymerase subunit beta	unknown	DNA binding, DNA-directed 5'-3' RNA polymerase activity, transcription, DNA-templated, ribonucleoside binding	GO:0003677, GO:0003899, GO:0006351, GO:0032549	unknown
SL2.50ch01	23941333	Solyc01g017360	23941138	23941478	DNA-directed RNA polymerase subunit beta	unknown	DNA binding, DNA-directed 5'-3' RNA polymerase activity, transcription, DNA-templated, ribonucleoside binding	GO:0003677, GO:0003899, GO:0006351, GO:0032549	unknown
SL2.50ch01	23941333	Solyc01g017360	23941138	23941478	DNA-directed RNA polymerase subunit beta	unknown	DNA binding, DNA-directed 5'-3' RNA polymerase activity, transcription, DNA-templated, ribonucleoside binding	GO:0003677, GO:0003899, GO:0006351, GO:0032549	unknown
SL2.50ch01	23943601	Solyc01g017380	23943361	23943618	DNA-directed RNA polymerase subunit	unknown	DNA binding, DNA-directed 5'-3' RNA polymerase activity, transcription, DNA-templated	GO:0003677, GO:0003899, GO:0006351	unknown
SL2.50ch01	23943768	Solyc01g017390	23943731	23943916	RNA polymerase beta subunit protein	unknown	DNA binding, DNA-directed 5'-3' RNA polymerase activity, transcription, DNA-templated	GO:0003677, GO:0003899, GO:0006351	unknown
SL2.50ch01	23945070	Solyc01g017400	23944576	23945808	30S ribosomal protein S7, chloroplastic	unknown	translation	GO:0006412	unknown
SL2.50ch01	23945627	Solyc01g017400	23944576	23945808	30S ribosomal protein S7, chloroplastic	unknown	translation	GO:0006412	unknown
SL2.50ch01	23948698	Solyc01g017420	23948065	23950063	DNA-directed RNA polymerase subunit beta''	unknown	DNA binding, DNA-directed 5'-3' RNA polymerase activity, transcription, DNA-templated, NADH dehydrogenase (ubiquinone) activity, oxidation-reduction process	GO:0003677, GO:0003899, GO:0006351, GO:0008137, GO:0055114	unknown
SL2.50ch01	23948743	Solyc01g017420	23948065	23950063	DNA-directed RNA polymerase subunit beta''	unknown	DNA binding, DNA-directed 5'-3' RNA polymerase activity, transcription, DNA-templated, NADH dehydrogenase (ubiquinone) activity, oxidation-reduction process	GO:0003677, GO:0003899, GO:0006351, GO:0008137, GO:0055114	unknown
SL2.50ch01	23948790	Solyc01g017420	23948065	23950063	DNA-directed RNA polymerase subunit beta''	unknown	DNA binding, DNA-directed 5'-3' RNA polymerase activity, transcription, DNA-templated, NADH dehydrogenase (ubiquinone) activity, oxidation-reduction process	GO:0003677, GO:0003899, GO:0006351, GO:0008137, GO:0055114	unknown
SL2.50ch01	23948799	Solyc01g017420	23948065	23950063	DNA-directed RNA polymerase subunit beta''	unknown	DNA binding, DNA-directed 5'-3' RNA polymerase activity, transcription, DNA-templated, NADH dehydrogenase (ubiquinone) activity, oxidation-reduction process	GO:0003677, GO:0003899, GO:0006351, GO:0008137, GO:0055114	unknown
SL2.50ch01	23949113	Solyc01g017420	23948065	23950063	DNA-directed RNA polymerase subunit beta''	unknown	DNA binding, DNA-directed 5'-3' RNA polymerase activity, transcription, DNA-templated, NADH dehydrogenase (ubiquinone) activity, oxidation-reduction process	GO:0003677, GO:0003899, GO:0006351, GO:0008137, GO:0055114	unknown
SL2.50ch01	23949191	Solyc01g017420	23948065	23950063	DNA-directed RNA polymerase subunit beta''	unknown	DNA binding, DNA-directed 5'-3' RNA polymerase activity, transcription, DNA-templated, NADH dehydrogenase (ubiquinone) activity, oxidation-reduction process	GO:0003677, GO:0003899, GO:0006351, GO:0008137, GO:0055114	unknown
SL2.50ch01	23949482	Solyc01g017420	23948065	23950063	DNA-directed RNA polymerase subunit beta''	unknown	DNA binding, DNA-directed 5'-3' RNA polymerase activity, transcription, DNA-templated, NADH dehydrogenase (ubiquinone) activity, oxidation-reduction process	GO:0003677, GO:0003899, GO:0006351, GO:0008137, GO:0055114	unknown
SL2.50ch01	23949581	Solyc01g017420	23948065	23950063	DNA-directed RNA polymerase subunit beta''	unknown	DNA binding, DNA-directed 5'-3' RNA polymerase activity, transcription, DNA-templated, NADH dehydrogenase (ubiquinone) activity, oxidation-reduction process	GO:0003677, GO:0003899, GO:0006351, GO:0008137, GO:0055114	unknown
SL2.50ch01	23949602	Solyc01g017420	23948065	23950063	DNA-directed RNA polymerase subunit beta''	unknown	DNA binding, DNA-directed 5'-3' RNA polymerase activity, transcription, DNA-templated, NADH dehydrogenase (ubiquinone) activity, oxidation-reduction process	GO:0003677, GO:0003899, GO:0006351, GO:0008137, GO:0055114	unknown
SL2.50ch01	23949685	Solyc01g017420	23948065	23950063	DNA-directed RNA polymerase subunit beta''	unknown	DNA binding, DNA-directed 5'-3' RNA polymerase activity, transcription, DNA-templated, NADH dehydrogenase (ubiquinone) activity, oxidation-reduction process	GO:0003677, GO:0003899, GO:0006351, GO:0008137, GO:0055114	unknown
SL2.50ch01	23949750	Solyc01g017420	23948065	23950063	DNA-directed RNA polymerase subunit beta''	unknown	DNA binding, DNA-directed 5'-3' RNA polymerase activity, transcription, DNA-templated, NADH dehydrogenase (ubiquinone) activity, oxidation-reduction process	GO:0003677, GO:0003899, GO:0006351, GO:0008137, GO:0055114	unknown
SL2.50ch01	23949903	Solyc01g017420	23948065	23950063	DNA-directed RNA polymerase subunit beta''	unknown	DNA binding, DNA-directed 5'-3' RNA polymerase activity, transcription, DNA-templated, NADH dehydrogenase (ubiquinone) activity, oxidation-reduction process	GO:0003677, GO:0003899, GO:0006351, GO:0008137, GO:0055114	unknown
SL2.50ch01	23949933	Solyc01g017420	23948065	23950063	DNA-directed RNA polymerase subunit beta''	unknown	DNA binding, DNA-directed 5'-3' RNA polymerase activity, transcription, DNA-templated, NADH dehydrogenase (ubiquinone) activity, oxidation-reduction process	GO:0003677, GO:0003899, GO:0006351, GO:0008137, GO:0055114	unknown
SL2.50ch01	23949963	Solyc01g017420	23948065	23950063	DNA-directed RNA polymerase subunit beta''	unknown	DNA binding, DNA-directed 5'-3' RNA polymerase activity, transcription, DNA-templated, NADH dehydrogenase (ubiquinone) activity, oxidation-reduction process	GO:0003677, GO:0003899, GO:0006351, GO:0008137, GO:0055114	unknown
SL2.50ch01	23950422	Solyc01g017430	23950311	23950640	Cytochrome b6-f complex subunit 4	unknown	electron transfer activity, membrane, oxidoreductase activity	GO:0009055, GO:0016020, GO:0016491	unknown
SL2.50ch01	23950597	Solyc01g017430	23950311	23950640	Cytochrome b6-f complex subunit 4	unknown	electron transfer activity, membrane, oxidoreductase activity	GO:0009055, GO:0016020, GO:0016491	unknown
SL2.50ch01	23951598	Solyc01g017440	23951086	23951968	DNA-directed RNA polymerase subunit alpha	unknown	DNA-directed 5'-3' RNA polymerase activity, transcription, DNA-templated, protein dimerization activity	GO:0003899, GO:0006351, GO:0046983	unknown
SL2.50ch01	23951634	Solyc01g017440	23951086	23951968	DNA-directed RNA polymerase subunit alpha	unknown	DNA-directed 5'-3' RNA polymerase activity, transcription, DNA-templated, protein dimerization activity	GO:0003899, GO:0006351, GO:0046983	unknown
SL2.50ch01	23952118	Solyc01g017450	23952021	23952488	30S ribosomal protein S11, chloroplastic	unknown	structural constituent of ribosome, ribosome, translation	GO:0003735, GO:0005840, GO:0006412	unknown
SL2.50ch01	23952247	Solyc01g017450	23952021	23952488	30S ribosomal protein S11, chloroplastic	unknown	structural constituent of ribosome, ribosome, translation	GO:0003735, GO:0005840, GO:0006412	unknown
SL2.50ch01	23952858	Solyc01g017460	23952762	23952917	DNA-directed RNA polymerase subunit	unknown	DNA binding, DNA-directed 5'-3' RNA polymerase activity, transcription, DNA-templated, NADH dehydrogenase (ubiquinone) activity, oxidation-reduction process	GO:0003677, GO:0003899, GO:0006351, GO:0008137, GO:0055114	unknown
SL2.50ch01	23953195	Solyc01g017470	23953063	23953488	DNA-directed RNA polymerase subunit	unknown	DNA binding, DNA-directed 5'-3' RNA polymerase activity, transcription, DNA-templated	GO:0003677, GO:0003899, GO:0006351	unknown
SL2.50ch01	23954026	Solyc01g017480	23953876	23954304	Ycf1 protein	unknown	integral component of membrane	GO:0016021	unknown
SL2.50ch01	23960509	Solyc01g017500	23960487	23960808	Flowering time control FCA-like protein	unknown	unknown	unknown	unknown
SL2.50ch01	23960558	Solyc01g017500	23960487	23960808	Flowering time control FCA-like protein	unknown	unknown	unknown	unknown
SL2.50ch01	23960792	Solyc01g017500	23960487	23960808	Flowering time control FCA-like protein	unknown	unknown	unknown	unknown
SL2.50ch01	23962811	Solyc01g017510	23962339	23963680	LOW QUALITY:DNA-directed RNA polymerase subunit beta''	unknown	unknown	unknown	unknown
SL2.50ch01	23963528	Solyc01g017510	23962339	23963680	LOW QUALITY:DNA-directed RNA polymerase subunit beta''	unknown	unknown	unknown	unknown
SL2.50ch01	23964844	Solyc01g017520	23964759	23965244	unknown	unknown	unknown	unknown	unknown
SL2.50ch01	24437359	Solyc01g017610	24436530	24438749	tryptophan aminotransferase related 2	unknown	catalytic activity, carbon-sulfur lyase activity	GO:0003824, GO:0016846	unknown
SL2.50ch01	24438328	Solyc01g017610	24436530	24438749	tryptophan aminotransferase related 2	unknown	catalytic activity, carbon-sulfur lyase activity	GO:0003824, GO:0016846	unknown
SL2.50ch01	24648935	Solyc01g017640	24648902	24650487	LOW QUALITY:Leucine-rich repeat-containing protein 2	unknown	unknown	unknown	unknown
SL2.50ch01	24649480	Solyc01g017640	24648902	24650487	LOW QUALITY:Leucine-rich repeat-containing protein 2	unknown	unknown	unknown	unknown
SL2.50ch01	24719512	Solyc01g017650	24719137	24719663	LOW QUALITY:F-box family protein	unknown	unknown	unknown	unknown
SL2.50ch01	24721583	Solyc01g017660	24721557	24723623	LOW QUALITY:Transcription termination factor MTERF5, chloroplastic	unknown	unknown	unknown	unknown
SL2.50ch01	24721669	Solyc01g017660	24721557	24723623	LOW QUALITY:Transcription termination factor MTERF5, chloroplastic	unknown	unknown	unknown	unknown
SL2.50ch01	24722007	Solyc01g017660	24721557	24723623	LOW QUALITY:Transcription termination factor MTERF5, chloroplastic	unknown	unknown	unknown	unknown
SL2.50ch01	24731044	Solyc01g017670	24731040	24732753	LOW QUALITY:Lung seven transmembrane receptor family protein	unknown	unknown	unknown	unknown
SL2.50ch01	24789027	Solyc01g017680	24789022	24790624	LOW QUALITY:Unknown protein	unknown	unknown	unknown	unknown
SL2.50ch01	24789049	Solyc01g017680	24789022	24790624	LOW QUALITY:Unknown protein	unknown	unknown	unknown	unknown
SL2.50ch01	24866697	Solyc01g017700	24866536	24866760	LOW QUALITY:Disease resistance protein	unknown	unknown	unknown	unknown
SL2.50ch01	24866717	Solyc01g017700	24866536	24866760	LOW QUALITY:Disease resistance protein	unknown	unknown	unknown	unknown
SL2.50ch01	24903826	Solyc01g017710	24903762	24903917	LOW QUALITY:ferredoxin-fold anticodon-binding domain protein	unknown	unknown	unknown	unknown
SL2.50ch01	24933139	Solyc01g017730	24933068	24936874	LOW QUALITY:ARM repeat superfamily protein	unknown	unknown	unknown	unknown
SL2.50ch01	24933330	Solyc01g017730	24933068	24936874	LOW QUALITY:ARM repeat superfamily protein	unknown	unknown	unknown	unknown
SL2.50ch01	24936871	Solyc01g017730	24933068	24936874	LOW QUALITY:ARM repeat superfamily protein	unknown	unknown	unknown	unknown
SL2.50ch01	25351872	Solyc01g017750	25350732	25354021	LOW QUALITY:DENN (AEX-3) domain-containing protein	unknown	unknown	unknown	unknown
SL2.50ch01	25353833	Solyc01g017750	25350732	25354021	LOW QUALITY:DENN (AEX-3) domain-containing protein	unknown	unknown	unknown	unknown
SL2.50ch01	25353851	Solyc01g017750	25350732	25354021	LOW QUALITY:DENN (AEX-3) domain-containing protein	unknown	unknown	unknown	unknown
SL2.50ch01	25381104	Solyc01g017780	25381087	25382741	unknown	unknown	unknown	unknown	unknown
SL2.50ch01	25381251	Solyc01g017780	25381087	25382741	unknown	unknown	unknown	unknown	unknown
SL2.50ch01	25381355	Solyc01g017780	25381087	25382741	unknown	unknown	unknown	unknown	unknown
SL2.50ch01	25381421	Solyc01g017780	25381087	25382741	unknown	unknown	unknown	unknown	unknown
SL2.50ch01	25381604	Solyc01g017780	25381087	25382741	unknown	unknown	unknown	unknown	unknown
SL2.50ch01	25382041	Solyc01g017780	25381087	25382741	unknown	unknown	unknown	unknown	unknown
SL2.50ch01	25428792	Solyc01g017790	25427746	25432286	ARID/BRIGHT DNA-binding domain-containing protein	unknown	unknown	unknown	unknown
SL2.50ch01	25545229	Solyc01g017810	25544989	25545900	unknown	unknown	unknown	unknown	unknown
SL2.50ch01	25545343	Solyc01g017810	25544989	25545900	unknown	unknown	unknown	unknown	unknown
SL2.50ch01	25545431	Solyc01g017810	25544989	25545900	unknown	unknown	unknown	unknown	unknown
SL2.50ch01	25558490	Solyc01g017820	25558399	25558560	F-box family protein	unknown	unknown	unknown	unknown
SL2.50ch01	25612738	Solyc01g017830	25612248	25613159	unknown	unknown	unknown	unknown	unknown
SL2.50ch01	25612961	Solyc01g017830	25612248	25613159	unknown	unknown	unknown	unknown	unknown
SL2.50ch01	25768777	Solyc01g017840	25767392	25769612	Replication protein A DNA-binding subunit	unknown	unknown	unknown	unknown
SL2.50ch01	25772332	Solyc01g017850	25772004	25775549	LOW QUALITY:PIF1-like helicase	unknown	telomere maintenance, DNA helicase activity, DNA repair	GO:0000723, GO:0003678, GO:0006281	unknown
SL2.50ch01	25791593	Solyc01g017860	25791577	25792446	Delta-1-pyrroline-5-carboxylate synthase	unknown	unknown	unknown	unknown
SL2.50ch01	25833154	Solyc01g017870	25832943	25833870	low-molecular-weight cysteine-rich 13	unknown	unknown	unknown	unknown
SL2.50ch01	26604055	Solyc01g017970	26601861	26604437	LOW QUALITY:BnaA01g35380D protein	unknown	unknown	unknown	unknown
SL2.50ch01	26850374	Solyc01g018020	26846738	26852758	Transketolase, putative	unknown	catalytic activity, metabolic process, transketolase activity	GO:0003824, GO:0008152, GO:0004802	unknown
SL2.50ch01	27305175	Solyc01g018050	27304961	27305683	unknown	unknown	unknown	unknown	unknown
SL2.50ch01	27305340	Solyc01g018050	27304961	27305683	unknown	unknown	unknown	unknown	unknown
SL2.50ch01	27305355	Solyc01g018050	27304961	27305683	unknown	unknown	unknown	unknown	unknown
SL2.50ch01	27305484	Solyc01g018050	27304961	27305683	unknown	unknown	unknown	unknown	unknown
SL2.50ch01	27305550	Solyc01g018050	27304961	27305683	unknown	unknown	unknown	unknown	unknown
SL2.50ch01	27305611	Solyc01g018050	27304961	27305683	unknown	unknown	unknown	unknown	unknown
SL2.50ch01	27305652	Solyc01g018050	27304961	27305683	unknown	unknown	unknown	unknown	unknown
SL2.50ch01	27328856	Solyc01g018060	27328723	27328884	30S ribosomal protein S7, chloroplastic	unknown	translation	GO:0006412	unknown
SL2.50ch01	27394692	Solyc01g018070	27394648	27398962	ARID/BRIGHT DNA-binding domain-containing protein	unknown	unknown	unknown	unknown
SL2.50ch01	27417774	Solyc01g018090	27416905	27417968	LOW QUALITY:Photosystem I P700 chlorophyll a apoprotein A1	unknown	photosystem I, thylakoid, photosynthesis, integral component of membrane, metal ion binding	GO:0009522, GO:0009579, GO:0015979, GO:0016021, GO:0046872	unknown
SL2.50ch01	27564672	Solyc01g019100	27564581	27564796	LOW QUALITY:NAD(P)H-quinone oxidoreductase subunit 1, chloroplastic	unknown	unknown	unknown	unknown
SL2.50ch01	27817457	Solyc01g020130	27816762	27817840	Glycosyltransferase	unknown	galactosylgalactosylxylosylprotein 3-beta-glucuronosyltransferase activity, membrane	GO:0015018, GO:0016020	unknown
SL2.50ch01	27817457	Solyc01g020140	27817304	27817989	unknown	unknown	unknown	unknown	unknown
SL2.50ch01	27817486	Solyc01g020130	27816762	27817840	Glycosyltransferase	unknown	galactosylgalactosylxylosylprotein 3-beta-glucuronosyltransferase activity, membrane	GO:0015018, GO:0016020	unknown
SL2.50ch01	27817486	Solyc01g020140	27817304	27817989	unknown	unknown	unknown	unknown	unknown
SL2.50ch01	27824073	Solyc01g020160	27824067	27826699	Basic helix-loop-helix family protein	unknown	unknown	unknown	unknown
SL2.50ch01	27860773	Solyc01g020180	27860763	27862075	Basic helix-loop-helix transcription factor	unknown	protein dimerization activity	GO:0046983	unknown
SL2.50ch01	27862043	Solyc01g020180	27860763	27862075	Basic helix-loop-helix transcription factor	unknown	protein dimerization activity	GO:0046983	unknown
SL2.50ch01	27885573	Solyc01g020200	27885179	27885770	LOW QUALITY:Ycf1	unknown	unknown	unknown	unknown
SL2.50ch01	29449995	Solyc01g020370	29449979	29460868	LOW QUALITY:Dof-type zinc finger DNA-binding family protein	unknown	unknown	unknown	unknown
SL2.50ch01	29450115	Solyc01g020370	29449979	29460868	LOW QUALITY:Dof-type zinc finger DNA-binding family protein	unknown	unknown	unknown	unknown
SL2.50ch01	29450181	Solyc01g020370	29449979	29460868	LOW QUALITY:Dof-type zinc finger DNA-binding family protein	unknown	unknown	unknown	unknown
SL2.50ch01	29451930	Solyc01g020370	29449979	29460868	LOW QUALITY:Dof-type zinc finger DNA-binding family protein	unknown	unknown	unknown	unknown
SL2.50ch01	29452396	Solyc01g020370	29449979	29460868	LOW QUALITY:Dof-type zinc finger DNA-binding family protein	unknown	unknown	unknown	unknown
SL2.50ch01	29456318	Solyc01g020370	29449979	29460868	LOW QUALITY:Dof-type zinc finger DNA-binding family protein	unknown	unknown	unknown	unknown
SL2.50ch01	29456365	Solyc01g020370	29449979	29460868	LOW QUALITY:Dof-type zinc finger DNA-binding family protein	unknown	unknown	unknown	unknown
SL2.50ch01	29459535	Solyc01g020370	29449979	29460868	LOW QUALITY:Dof-type zinc finger DNA-binding family protein	unknown	unknown	unknown	unknown
SL2.50ch01	29459556	Solyc01g020370	29449979	29460868	LOW QUALITY:Dof-type zinc finger DNA-binding family protein	unknown	unknown	unknown	unknown
SL2.50ch01	30103576	Solyc01g020410	30103231	30103620	unknown	unknown	unknown	unknown	unknown
SL2.50ch01	30938171	Solyc01g020450	30938158	30938373	LOW QUALITY:Non-specific serine/threonine protein kinase	unknown	unknown	unknown	unknown
SL2.50ch01	30938272	Solyc01g020450	30938158	30938373	LOW QUALITY:Non-specific serine/threonine protein kinase	unknown	unknown	unknown	unknown
SL2.50ch01	30938304	Solyc01g020450	30938158	30938373	LOW QUALITY:Non-specific serine/threonine protein kinase	unknown	unknown	unknown	unknown
SL2.50ch01	30939118	Solyc01g020460	30938856	30942232	LOW QUALITY:LOB domain-containing protein 24	unknown	unknown	unknown	unknown
SL2.50ch01	30939119	Solyc01g020460	30938856	30942232	LOW QUALITY:LOB domain-containing protein 24	unknown	unknown	unknown	unknown
SL2.50ch01	30939144	Solyc01g020460	30938856	30942232	LOW QUALITY:LOB domain-containing protein 24	unknown	unknown	unknown	unknown
SL2.50ch01	30943526	Solyc01g020470	30943113	30943543	NADH dehydrogenase subunit 9	unknown	NADH dehydrogenase (ubiquinone) activity, oxidation-reduction process, oxidoreductase activity, acting on NAD(P)H	GO:0008137, GO:0055114, GO:0016651	unknown
SL2.50ch01	31015397	Solyc01g020480	31014456	31016184	LOW QUALITY:hAT transposon superfamily	unknown	nucleic acid binding	GO:0003676	unknown
SL2.50ch01	31015825	Solyc01g020480	31014456	31016184	LOW QUALITY:hAT transposon superfamily	unknown	nucleic acid binding	GO:0003676	unknown
SL2.50ch01	31016929	Solyc01g020490	31016280	31017011	LOW QUALITY:hAT transposon superfamily	unknown	unknown	unknown	unknown
SL2.50ch01	31063697	Solyc01g020500	31063672	31065134	Tetratricopeptide repeat (TPR)-like superfamily protein	unknown	unknown	unknown	unknown
SL2.50ch01	31130585	Solyc01g020510	31130380	31130640	LOW QUALITY:Protein Ycf2	unknown	ATP binding, chloroplast	GO:0005524, GO:0009507	unknown
SL2.50ch01	31772817	Solyc01g020570	31772746	31773150	Calcium-transporting ATPase	unknown	nucleotide binding	GO:0000166	unknown
SL2.50ch01	32107340	Solyc01g021610	32107324	32108208	LOW QUALITY:Tetratricopeptide repeat (TPR)-like superfamily protein	unknown	unknown	unknown	unknown
SL2.50ch01	32107421	Solyc01g021610	32107324	32108208	LOW QUALITY:Tetratricopeptide repeat (TPR)-like superfamily protein	unknown	unknown	unknown	unknown
SL2.50ch01	32107503	Solyc01g021610	32107324	32108208	LOW QUALITY:Tetratricopeptide repeat (TPR)-like superfamily protein	unknown	unknown	unknown	unknown
SL2.50ch01	32107919	Solyc01g021610	32107324	32108208	LOW QUALITY:Tetratricopeptide repeat (TPR)-like superfamily protein	unknown	unknown	unknown	unknown
SL2.50ch01	32601911	Solyc01g021690	32601821	32602219	LOW QUALITY:Alpha/beta hydrolase domain containing protein 1,3, putative	unknown	RNA processing	GO:0006396	unknown
SL2.50ch01	32602037	Solyc01g021690	32601821	32602219	LOW QUALITY:Alpha/beta hydrolase domain containing protein 1,3, putative	unknown	RNA processing	GO:0006396	unknown
SL2.50ch01	32621176	Solyc01g021700	32620751	32622698	LOW QUALITY:plastidial pyruvate kinase 3	unknown	unknown	unknown	unknown
SL2.50ch01	32621245	Solyc01g021700	32620751	32622698	LOW QUALITY:plastidial pyruvate kinase 3	unknown	unknown	unknown	unknown
SL2.50ch01	32800955	Solyc01g021740	32800823	32801176	LOW QUALITY:Mitochondrial carrier family	unknown	unknown	unknown	unknown
SL2.50ch01	32800991	Solyc01g021740	32800823	32801176	LOW QUALITY:Mitochondrial carrier family	unknown	unknown	unknown	unknown
SL2.50ch01	32944812	Solyc01g022760	32944803	32945593	LOW QUALITY:Ferredoxin-dependent glutamate synthase, chloroplastic	unknown	unknown	unknown	unknown
SL2.50ch01	32944858	Solyc01g022760	32944803	32945593	LOW QUALITY:Ferredoxin-dependent glutamate synthase, chloroplastic	unknown	unknown	unknown	unknown
SL2.50ch01	32944912	Solyc01g022760	32944803	32945593	LOW QUALITY:Ferredoxin-dependent glutamate synthase, chloroplastic	unknown	unknown	unknown	unknown
SL2.50ch01	32945272	Solyc01g022760	32944803	32945593	LOW QUALITY:Ferredoxin-dependent glutamate synthase, chloroplastic	unknown	unknown	unknown	unknown
SL2.50ch01	32945553	Solyc01g022760	32944803	32945593	LOW QUALITY:Ferredoxin-dependent glutamate synthase, chloroplastic	unknown	unknown	unknown	unknown
SL2.50ch01	32968143	Solyc01g022780	32967516	32968244	LOW QUALITY:Nascent polypeptide-associated complex subunit beta	unknown	unknown	unknown	unknown
SL2.50ch01	35371178	Solyc01g034030	35371024	35371392	unknown	unknown	unknown	unknown	unknown
SL2.50ch01	35570070	Solyc01g034040	35569777	35574159	unknown	unknown	unknown	unknown	unknown
SL2.50ch01	35570545	Solyc01g034040	35569777	35574159	unknown	unknown	unknown	unknown	unknown
SL2.50ch01	35730566	Solyc01g034070	35730162	35730696	replication factor-A carboxy-terminal domain protein	unknown	unknown	unknown	unknown
SL2.50ch01	35730651	Solyc01g034070	35730162	35730696	replication factor-A carboxy-terminal domain protein	unknown	unknown	unknown	unknown
SL2.50ch01	36093925	Solyc01g034120	36092885	36094193	unknown	unknown	unknown	unknown	unknown
SL2.50ch01	36094138	Solyc01g034120	36092885	36094193	unknown	unknown	unknown	unknown	unknown
SL2.50ch01	36094159	Solyc01g034120	36092885	36094193	unknown	unknown	unknown	unknown	unknown
SL2.50ch01	36098623	Solyc01g034130	36095243	36098773	unknown	unknown	unknown	unknown	unknown
SL2.50ch01	36172772	Solyc01g034140	36172744	36173079	LOW QUALITY:2-aminoethanethiol dioxygenase, putative (DUF1637)	unknown	unknown	unknown	unknown
SL2.50ch01	36172781	Solyc01g034140	36172744	36173079	LOW QUALITY:2-aminoethanethiol dioxygenase, putative (DUF1637)	unknown	unknown	unknown	unknown
SL2.50ch01	36173049	Solyc01g034140	36172744	36173079	LOW QUALITY:2-aminoethanethiol dioxygenase, putative (DUF1637)	unknown	unknown	unknown	unknown
SL2.50ch01	36396322	Solyc01g034170	36396297	36396464	LOW QUALITY:Urease	unknown	unknown	unknown	unknown
SL2.50ch01	36396406	Solyc01g034170	36396297	36396464	LOW QUALITY:Urease	unknown	unknown	unknown	unknown
SL2.50ch01	36467501	Solyc01g034180	36466656	36470427	unknown	unknown	unknown	unknown	unknown
SL2.50ch01	36468127	Solyc01g034180	36466656	36470427	unknown	unknown	unknown	unknown	unknown
SL2.50ch01	36469420	Solyc01g034180	36466656	36470427	unknown	unknown	unknown	unknown	unknown
SL2.50ch01	36469652	Solyc01g034180	36466656	36470427	unknown	unknown	unknown	unknown	unknown
SL2.50ch01	36469670	Solyc01g034180	36466656	36470427	unknown	unknown	unknown	unknown	unknown
SL2.50ch01	36469690	Solyc01g034180	36466656	36470427	unknown	unknown	unknown	unknown	unknown
SL2.50ch01	36469754	Solyc01g034180	36466656	36470427	unknown	unknown	unknown	unknown	unknown
SL2.50ch01	36469945	Solyc01g034180	36466656	36470427	unknown	unknown	unknown	unknown	unknown
SL2.50ch01	36469952	Solyc01g034180	36466656	36470427	unknown	unknown	unknown	unknown	unknown
SL2.50ch01	36469967	Solyc01g034180	36466656	36470427	unknown	unknown	unknown	unknown	unknown
SL2.50ch01	36470125	Solyc01g034180	36466656	36470427	unknown	unknown	unknown	unknown	unknown
SL2.50ch01	36470131	Solyc01g034180	36466656	36470427	unknown	unknown	unknown	unknown	unknown
SL2.50ch01	36470264	Solyc01g034180	36466656	36470427	unknown	unknown	unknown	unknown	unknown
SL2.50ch01	36618201	Solyc01g034220	36617897	36620914	unknown	unknown	unknown	unknown	unknown
SL2.50ch01	36618360	Solyc01g034220	36617897	36620914	unknown	unknown	unknown	unknown	unknown
SL2.50ch01	36618374	Solyc01g034220	36617897	36620914	unknown	unknown	unknown	unknown	unknown
SL2.50ch01	36618498	Solyc01g034220	36617897	36620914	unknown	unknown	unknown	unknown	unknown
SL2.50ch01	36618633	Solyc01g034220	36617897	36620914	unknown	unknown	unknown	unknown	unknown
SL2.50ch01	36618744	Solyc01g034220	36617897	36620914	unknown	unknown	unknown	unknown	unknown
SL2.50ch01	36618913	Solyc01g034220	36617897	36620914	unknown	unknown	unknown	unknown	unknown
SL2.50ch01	36618929	Solyc01g034220	36617897	36620914	unknown	unknown	unknown	unknown	unknown
SL2.50ch01	36618947	Solyc01g034220	36617897	36620914	unknown	unknown	unknown	unknown	unknown
SL2.50ch01	36618977	Solyc01g034220	36617897	36620914	unknown	unknown	unknown	unknown	unknown
SL2.50ch01	36619133	Solyc01g034220	36617897	36620914	unknown	unknown	unknown	unknown	unknown
SL2.50ch01	36619204	Solyc01g034220	36617897	36620914	unknown	unknown	unknown	unknown	unknown
SL2.50ch01	36619318	Solyc01g034220	36617897	36620914	unknown	unknown	unknown	unknown	unknown
SL2.50ch01	36619440	Solyc01g034220	36617897	36620914	unknown	unknown	unknown	unknown	unknown
SL2.50ch01	36619488	Solyc01g034220	36617897	36620914	unknown	unknown	unknown	unknown	unknown
SL2.50ch01	36619510	Solyc01g034220	36617897	36620914	unknown	unknown	unknown	unknown	unknown
SL2.50ch01	36620194	Solyc01g034220	36617897	36620914	unknown	unknown	unknown	unknown	unknown
SL2.50ch01	36620266	Solyc01g034220	36617897	36620914	unknown	unknown	unknown	unknown	unknown
SL2.50ch01	36620344	Solyc01g034220	36617897	36620914	unknown	unknown	unknown	unknown	unknown
SL2.50ch01	36620416	Solyc01g034220	36617897	36620914	unknown	unknown	unknown	unknown	unknown
SL2.50ch01	36620419	Solyc01g034220	36617897	36620914	unknown	unknown	unknown	unknown	unknown
SL2.50ch01	36620431	Solyc01g034220	36617897	36620914	unknown	unknown	unknown	unknown	unknown
SL2.50ch01	36620498	Solyc01g034220	36617897	36620914	unknown	unknown	unknown	unknown	unknown
SL2.50ch01	36620516	Solyc01g034220	36617897	36620914	unknown	unknown	unknown	unknown	unknown
SL2.50ch01	36620624	Solyc01g034220	36617897	36620914	unknown	unknown	unknown	unknown	unknown
SL2.50ch01	36620817	Solyc01g034220	36617897	36620914	unknown	unknown	unknown	unknown	unknown
SL2.50ch01	36620859	Solyc01g034220	36617897	36620914	unknown	unknown	unknown	unknown	unknown
SL2.50ch01	36754856	Solyc01g035220	36754849	36755034	LOW QUALITY:NAD(P)H-quinone oxidoreductase subunit 2, chloroplastic	unknown	unknown	unknown	unknown
SL2.50ch01	36963633	Solyc01g038220	36962527	36963824	unknown	unknown	unknown	unknown	unknown
SL2.50ch01	39339004	Solyc01g028970	39338237	39340252	unknown	unknown	unknown	unknown	unknown
SL2.50ch01	39339114	Solyc01g028970	39338237	39340252	unknown	unknown	unknown	unknown	unknown
SL2.50ch01	39339117	Solyc01g028970	39338237	39340252	unknown	unknown	unknown	unknown	unknown
SL2.50ch01	42528104	Solyc01g044240	42525794	42530595	Soluble inorganic pyrophosphatase 1	unknown	unknown	unknown	unknown
SL2.50ch01	43039763	Solyc01g044250	43039564	43040244	unknown	unknown	unknown	unknown	unknown
SL2.50ch01	43156168	Solyc01g044290	43152485	43157681	unknown	unknown	unknown	unknown	unknown
SL2.50ch01	43166356	Solyc01g044300	43166328	43166691	LOW QUALITY:target of early activation tagged (EAT) 2	unknown	unknown	unknown	unknown
SL2.50ch01	43166402	Solyc01g044300	43166328	43166691	LOW QUALITY:target of early activation tagged (EAT) 2	unknown	unknown	unknown	unknown
SL2.50ch01	43166678	Solyc01g044300	43166328	43166691	LOW QUALITY:target of early activation tagged (EAT) 2	unknown	unknown	unknown	unknown
SL2.50ch01	43248182	Solyc01g044330	43246869	43249655	unknown	unknown	unknown	unknown	unknown
SL2.50ch01	43928124	Solyc01g044420	43926924	43929621	calmodulin-binding family protein	unknown	unknown	unknown	unknown
SL2.50ch01	43928537	Solyc01g044420	43926924	43929621	calmodulin-binding family protein	unknown	unknown	unknown	unknown
SL2.50ch01	43940384	Solyc01g044440	43940103	43941420	unknown	unknown	unknown	unknown	unknown
SL2.50ch01	43940698	Solyc01g044440	43940103	43941420	unknown	unknown	unknown	unknown	unknown
SL2.50ch01	44985108	Solyc01g047590	44983952	44986736	Signal recognition particle subunit SRP72	unknown	protein binding, SRP-dependent cotranslational protein targeting to membrane, 7S RNA binding, signal recognition particle	GO:0005515, GO:0006614, GO:0008312, GO:0048500	unknown
SL2.50ch01	45009499	Solyc01g048590	45009456	45009827	LOW QUALITY:Photosystem II protein D1	unknown	photosynthetic electron transport in photosystem II, photosynthesis, light reaction, electron transporter, transferring electrons within the cyclic electron transport pathway of photosynthesis activity	GO:0009772, GO:0019684, GO:0045156	unknown
SL2.50ch01	45009573	Solyc01g048590	45009456	45009827	LOW QUALITY:Photosystem II protein D1	unknown	photosynthetic electron transport in photosystem II, photosynthesis, light reaction, electron transporter, transferring electrons within the cyclic electron transport pathway of photosynthesis activity	GO:0009772, GO:0019684, GO:0045156	unknown
SL2.50ch01	45016665	Solyc01g048600	45016556	45016816	unknown	unknown	unknown	unknown	unknown
SL2.50ch01	45658642	Solyc01g049640	45658600	45659139	LOW QUALITY:Ribonuclease H	unknown	nucleic acid binding, RNA-DNA hybrid ribonuclease activity	GO:0003676, GO:0004523	unknown
SL2.50ch01	45662174	Solyc01g049650	45661321	45663565	Pyruvate kinase	unknown	magnesium ion binding, pyruvate kinase activity, glycolytic process, potassium ion binding, catalytic activity	GO:0000287, GO:0004743, GO:0006096, GO:0030955, GO:0003824	unknown
SL2.50ch01	45830721	Solyc01g049660	45830690	45831775	LOW QUALITY:S-locus F-box protein 17	unknown	unknown	unknown	unknown
SL2.50ch01	45831249	Solyc01g049660	45830690	45831775	LOW QUALITY:S-locus F-box protein 17	unknown	unknown	unknown	unknown
SL2.50ch01	45831379	Solyc01g049660	45830690	45831775	LOW QUALITY:S-locus F-box protein 17	unknown	unknown	unknown	unknown
SL2.50ch01	45831443	Solyc01g049660	45830690	45831775	LOW QUALITY:S-locus F-box protein 17	unknown	unknown	unknown	unknown
SL2.50ch01	45831640	Solyc01g049660	45830690	45831775	LOW QUALITY:S-locus F-box protein 17	unknown	unknown	unknown	unknown
SL2.50ch01	46075730	Solyc01g049710	46075122	46076645	unknown	unknown	unknown	unknown	unknown
SL2.50ch01	46075751	Solyc01g049710	46075122	46076645	unknown	unknown	unknown	unknown	unknown
SL2.50ch01	46133369	Solyc01g049720	46133308	46133751	LOW QUALITY:LAG1 longevity assurance-like protein	unknown	unknown	unknown	unknown
SL2.50ch01	46133387	Solyc01g049720	46133308	46133751	LOW QUALITY:LAG1 longevity assurance-like protein	unknown	unknown	unknown	unknown
SL2.50ch01	46133393	Solyc01g049720	46133308	46133751	LOW QUALITY:LAG1 longevity assurance-like protein	unknown	unknown	unknown	unknown
SL2.50ch01	46133442	Solyc01g049720	46133308	46133751	LOW QUALITY:LAG1 longevity assurance-like protein	unknown	unknown	unknown	unknown
SL2.50ch01	46278224	Solyc01g049740	46277793	46279073	LOW QUALITY:DNA repair protein rhp54	unknown	unknown	unknown	unknown
SL2.50ch01	46278272	Solyc01g049740	46277793	46279073	LOW QUALITY:DNA repair protein rhp54	unknown	unknown	unknown	unknown
SL2.50ch01	46278273	Solyc01g049740	46277793	46279073	LOW QUALITY:DNA repair protein rhp54	unknown	unknown	unknown	unknown
SL2.50ch01	46365948	Solyc01g049760	46365766	46366038	Glycosyltransferase	unknown	metabolic process, transferase activity, transferring hexosyl groups	GO:0008152, GO:0016758	unknown
SL2.50ch01	46385911	Solyc01g049770	46385795	46386283	LOW QUALITY:SPT2 chromatin protein	unknown	unknown	unknown	unknown
SL2.50ch01	46555563	Solyc01g049790	46555435	46555671	Glycosyltransferase	unknown	unknown	unknown	unknown
SL2.50ch01	46555590	Solyc01g049790	46555435	46555671	Glycosyltransferase	unknown	unknown	unknown	unknown
SL2.50ch01	46664597	Solyc01g049820	46663650	46668284	LOW QUALITY:P-loop containing nucleoside triphosphate hydrolases superfamily protein, putative isoform 1	unknown	unknown	unknown	unknown
SL2.50ch01	46670568	Solyc01g049840	46669401	46670677	LOW QUALITY:Kinesin, putative	unknown	microtubule motor activity, ATP binding, microtubule-based movement, microtubule binding	GO:0003777, GO:0005524, GO:0007018, GO:0008017	unknown
SL2.50ch01	46697805	Solyc01g049850	46693452	46698100	unknown	unknown	unknown	unknown	unknown
SL2.50ch01	46699565	Solyc01g049860	46699438	46700828	unknown	unknown	unknown	unknown	unknown
SL2.50ch01	46699656	Solyc01g049860	46699438	46700828	unknown	unknown	unknown	unknown	unknown
SL2.50ch01	47153941	Solyc01g049900	47148308	47158643	unknown	unknown	unknown	unknown	unknown
SL2.50ch01	47362256	Solyc01g049920	47362239	47362460	Cytochrome c oxidase biogenesis protein Cmc1-like protein	unknown	unknown	unknown	unknown
SL2.50ch01	47362410	Solyc01g049920	47362239	47362460	Cytochrome c oxidase biogenesis protein Cmc1-like protein	unknown	unknown	unknown	unknown
SL2.50ch01	47362446	Solyc01g049920	47362239	47362460	Cytochrome c oxidase biogenesis protein Cmc1-like protein	unknown	unknown	unknown	unknown
SL2.50ch01	47732970	Solyc01g049970	47729780	47733602	phospholipase-like protein (PEARLI 4) family protein	unknown	unknown	unknown	unknown
SL2.50ch01	48053542	Solyc01g050020	48053221	48053750	LOW QUALITY:Photosystem II CP47 reaction center protein	unknown	photosystem, photosynthetic electron transport chain, membrane, chlorophyll binding, photosynthesis, light reaction, photosystem I, thylakoid, photosynthesis, integral component of membrane	GO:0009521, GO:0009767, GO:0016020, GO:0016168, GO:0019684, GO:0009522, GO:0009579, GO:0015979, GO:0016021	unknown
SL2.50ch01	48053577	Solyc01g050020	48053221	48053750	LOW QUALITY:Photosystem II CP47 reaction center protein	unknown	photosystem, photosynthetic electron transport chain, membrane, chlorophyll binding, photosynthesis, light reaction, photosystem I, thylakoid, photosynthesis, integral component of membrane	GO:0009521, GO:0009767, GO:0016020, GO:0016168, GO:0019684, GO:0009522, GO:0009579, GO:0015979, GO:0016021	unknown
SL2.50ch01	50896434	Solyc01g055160	50895887	50897056	LOW QUALITY:S-locus F-box protein type-1	unknown	protein binding	GO:0005515	unknown
SL2.50ch01	50896530	Solyc01g055160	50895887	50897056	LOW QUALITY:S-locus F-box protein type-1	unknown	protein binding	GO:0005515	unknown
SL2.50ch01	50896530	Solyc01g055160	50895887	50897056	LOW QUALITY:S-locus F-box protein type-1	unknown	protein binding	GO:0005515	unknown
SL2.50ch01	50896531	Solyc01g055160	50895887	50897056	LOW QUALITY:S-locus F-box protein type-1	unknown	protein binding	GO:0005515	unknown
SL2.50ch01	50896531	Solyc01g055160	50895887	50897056	LOW QUALITY:S-locus F-box protein type-1	unknown	protein binding	GO:0005515	unknown
SL2.50ch01	51700694	Solyc01g055200	51700660	51701422	Self-incompatibility ribonuclease	unknown	RNA binding, ribonuclease T2 activity	GO:0003723, GO:0033897	unknown
SL2.50ch01	51700940	Solyc01g055200	51700660	51701422	Self-incompatibility ribonuclease	unknown	RNA binding, ribonuclease T2 activity	GO:0003723, GO:0033897	unknown
SL2.50ch01	51700998	Solyc01g055200	51700660	51701422	Self-incompatibility ribonuclease	unknown	RNA binding, ribonuclease T2 activity	GO:0003723, GO:0033897	unknown
SL2.50ch01	51701220	Solyc01g055200	51700660	51701422	Self-incompatibility ribonuclease	unknown	RNA binding, ribonuclease T2 activity	GO:0003723, GO:0033897	unknown
SL2.50ch01	51701265	Solyc01g055200	51700660	51701422	Self-incompatibility ribonuclease	unknown	RNA binding, ribonuclease T2 activity	GO:0003723, GO:0033897	unknown
SL2.50ch01	52533215	Solyc01g056210	52530879	52538603	unknown	unknown	unknown	unknown	unknown
SL2.50ch01	52559051	Solyc01g056220	52558634	52559465	LOW QUALITY:S-locus F-box protein type-2	unknown	protein binding	GO:0005515	unknown
SL2.50ch01	52600917	Solyc01g056230	52600795	52601655	LOW QUALITY:Transposon Ty3-G Gag-Pol polyprotein	unknown	unknown	unknown	unknown
SL2.50ch01	52616564	Solyc01g056240	52616290	52616775	LOW QUALITY:S-locus F-box protein type-11	unknown	unknown	unknown	unknown
SL2.50ch01	52616678	Solyc01g056240	52616290	52616775	LOW QUALITY:S-locus F-box protein type-11	unknown	unknown	unknown	unknown
SL2.50ch01	52616708	Solyc01g056240	52616290	52616775	LOW QUALITY:S-locus F-box protein type-11	unknown	unknown	unknown	unknown
SL2.50ch01	52683478	Solyc01g056250	52683255	52683869	LOW QUALITY:S-locus F-box protein type-4	unknown	protein binding	GO:0005515	unknown
SL2.50ch01	52683799	Solyc01g056250	52683255	52683869	LOW QUALITY:S-locus F-box protein type-4	unknown	protein binding	GO:0005515	unknown
SL2.50ch01	52755279	Solyc01g056260	52755208	52755420	LOW QUALITY:protein kinase family protein	unknown	unknown	unknown	unknown
SL2.50ch01	53351056	Solyc01g056320	53350975	53351145	transcription elongation factor B polypeptide	unknown	unknown	unknown	unknown
SL2.50ch01	53879574	Solyc01g056370	53879569	53881968	Hydroxyproline-rich glycoprotein family protein	unknown	unknown	unknown	unknown
SL2.50ch01	53879592	Solyc01g056370	53879569	53881968	Hydroxyproline-rich glycoprotein family protein	unknown	unknown	unknown	unknown
SL2.50ch01	53881729	Solyc01g056370	53879569	53881968	Hydroxyproline-rich glycoprotein family protein	unknown	unknown	unknown	unknown
SL2.50ch01	54079678	Solyc01g056380	54079573	54079818	LOW QUALITY:Nodulin/glutamate-ammonia ligase-like protein	unknown	unknown	unknown	unknown
SL2.50ch01	54088877	Solyc01g056390	54088870	54090437	Nodulin / glutamate-ammonia ligase-like protein	unknown	unknown	unknown	unknown
SL2.50ch01	54088952	Solyc01g056390	54088870	54090437	Nodulin / glutamate-ammonia ligase-like protein	unknown	unknown	unknown	unknown
SL2.50ch01	54091011	Solyc01g056400	54090609	54091035	Nodulin/glutamate-ammonia ligase-like protein	unknown	unknown	unknown	unknown
SL2.50ch01	54096716	Solyc01g056410	54096523	54096780	LOW QUALITY:Nodulin/glutamate-ammonia ligase-like protein	unknown	unknown	unknown	unknown
SL2.50ch01	54152095	Solyc01g056430	54152035	54155999	Nodulin / glutamate-ammonia ligase-like protein	unknown	hydrolase activity	GO:0016787	unknown
SL2.50ch01	54153960	Solyc01g056430	54152035	54155999	Nodulin / glutamate-ammonia ligase-like protein	unknown	hydrolase activity	GO:0016787	unknown
SL2.50ch01	54153971	Solyc01g056430	54152035	54155999	Nodulin / glutamate-ammonia ligase-like protein	unknown	hydrolase activity	GO:0016787	unknown
SL2.50ch01	54154031	Solyc01g056430	54152035	54155999	Nodulin / glutamate-ammonia ligase-like protein	unknown	hydrolase activity	GO:0016787	unknown
SL2.50ch01	54154036	Solyc01g056430	54152035	54155999	Nodulin / glutamate-ammonia ligase-like protein	unknown	hydrolase activity	GO:0016787	unknown
SL2.50ch01	54155241	Solyc01g056430	54152035	54155999	Nodulin / glutamate-ammonia ligase-like protein	unknown	hydrolase activity	GO:0016787	unknown
SL2.50ch01	54155518	Solyc01g056430	54152035	54155999	Nodulin / glutamate-ammonia ligase-like protein	unknown	hydrolase activity	GO:0016787	unknown
SL2.50ch01	54155540	Solyc01g056430	54152035	54155999	Nodulin / glutamate-ammonia ligase-like protein	unknown	hydrolase activity	GO:0016787	unknown
SL2.50ch01	54174010	Solyc01g056450	54173832	54176783	LOW QUALITY:Glutamate-ammonia ligase-like protein	unknown	catalytic activity, glutamate-ammonia ligase activity, nitrogen compound metabolic process	GO:0003824, GO:0004356, GO:0006807	unknown
SL2.50ch01	54174107	Solyc01g056450	54173832	54176783	LOW QUALITY:Glutamate-ammonia ligase-like protein	unknown	catalytic activity, glutamate-ammonia ligase activity, nitrogen compound metabolic process	GO:0003824, GO:0004356, GO:0006807	unknown
SL2.50ch01	54176100	Solyc01g056450	54173832	54176783	LOW QUALITY:Glutamate-ammonia ligase-like protein	unknown	catalytic activity, glutamate-ammonia ligase activity, nitrogen compound metabolic process	GO:0003824, GO:0004356, GO:0006807	unknown
SL2.50ch01	54176116	Solyc01g056450	54173832	54176783	LOW QUALITY:Glutamate-ammonia ligase-like protein	unknown	catalytic activity, glutamate-ammonia ligase activity, nitrogen compound metabolic process	GO:0003824, GO:0004356, GO:0006807	unknown
SL2.50ch01	54312249	Solyc01g056460	54311527	54312323	LOW QUALITY:Protein Ycf2	unknown	ATP binding, chloroplast	GO:0005524, GO:0009507	unknown
SL2.50ch01	54316813	Solyc01g056470	54316419	54317187	Photosystem II CP43 reaction center protein	unknown	photosystem, photosynthetic electron transport chain, membrane, chlorophyll binding, photosynthesis, light reaction	GO:0009521, GO:0009767, GO:0016020, GO:0016168, GO:0019684	unknown
SL2.50ch01	54528722	Solyc01g056510	54528569	54528754	unknown	unknown	unknown	unknown	unknown
SL2.50ch01	54541709	Solyc01g056520	54532019	54569648	ARM repeat superfamily protein	unknown	intracellular protein transport, Ran GTPase binding	GO:0005488, GO:0006886, GO:0008536	unknown
SL2.50ch01	54553240	Solyc01g056520	54532019	54569648	ARM repeat superfamily protein	unknown	intracellular protein transport, Ran GTPase binding	GO:0005488, GO:0006886, GO:0008536	unknown
SL2.50ch01	54587121	Solyc01g056530	54585431	54587410	Oligopeptide transporter, putative	unknown	transmembrane transport	GO:0055085	unknown
SL2.50ch01	54587148	Solyc01g056530	54585431	54587410	Oligopeptide transporter, putative	unknown	transmembrane transport	GO:0055085	unknown
SL2.50ch01	54593910	Solyc01g056550	54593735	54594974	unknown	unknown	unknown	unknown	unknown
SL2.50ch01	54596070	Solyc01g056560	54595172	54598857	unknown	unknown	unknown	unknown	unknown
SL2.50ch01	55136351	Solyc01g056640	55136347	55136683	LOW QUALITY:Peroxidase	unknown	unknown	unknown	unknown
SL2.50ch01	55136380	Solyc01g056640	55136347	55136683	LOW QUALITY:Peroxidase	unknown	unknown	unknown	unknown
SL2.50ch01	55136383	Solyc01g056640	55136347	55136683	LOW QUALITY:Peroxidase	unknown	unknown	unknown	unknown
SL2.50ch01	55136411	Solyc01g056640	55136347	55136683	LOW QUALITY:Peroxidase	unknown	unknown	unknown	unknown
SL2.50ch01	55136420	Solyc01g056640	55136347	55136683	LOW QUALITY:Peroxidase	unknown	unknown	unknown	unknown
SL2.50ch01	55136457	Solyc01g056640	55136347	55136683	LOW QUALITY:Peroxidase	unknown	unknown	unknown	unknown
SL2.50ch01	55528913	Solyc01g056660	55528778	55529745	LOW QUALITY:S-locus F-box protein type-9	unknown	protein binding	GO:0005515	unknown
SL2.50ch01	55529006	Solyc01g056660	55528778	55529745	LOW QUALITY:S-locus F-box protein type-9	unknown	protein binding	GO:0005515	unknown
SL2.50ch01	55529265	Solyc01g056660	55528778	55529745	LOW QUALITY:S-locus F-box protein type-9	unknown	protein binding	GO:0005515	unknown
SL2.50ch01	55529333	Solyc01g056660	55528778	55529745	LOW QUALITY:S-locus F-box protein type-9	unknown	protein binding	GO:0005515	unknown
SL2.50ch01	55529654	Solyc01g056660	55528778	55529745	LOW QUALITY:S-locus F-box protein type-9	unknown	protein binding	GO:0005515	unknown
SL2.50ch01	55809684	Solyc01g056680	55809677	55809955	unknown	unknown	unknown	unknown	unknown
SL2.50ch01	55809699	Solyc01g056680	55809677	55809955	unknown	unknown	unknown	unknown	unknown
SL2.50ch01	55809938	Solyc01g056680	55809677	55809955	unknown	unknown	unknown	unknown	unknown
SL2.50ch01	56451050	Solyc01g056730	56450749	56451592	zinc knuckle (CCHC-type) family protein	unknown	nucleic acid binding, zinc ion binding	GO:0003676, GO:0008270	unknown
SL2.50ch01	56451188	Solyc01g056730	56450749	56451592	zinc knuckle (CCHC-type) family protein	unknown	nucleic acid binding, zinc ion binding	GO:0003676, GO:0008270	unknown
SL2.50ch01	56460079	Solyc01g056740	56459023	56460234	unknown	unknown	unknown	unknown	unknown
SL2.50ch01	56472484	Solyc01g056760	56472170	56478298	Zinc knuckle family protein	unknown	nucleic acid binding, zinc ion binding	GO:0003676, GO:0008270	unknown
SL2.50ch01	56475468	Solyc01g056760	56472170	56478298	Zinc knuckle family protein	unknown	nucleic acid binding, zinc ion binding	GO:0003676, GO:0008270	unknown
SL2.50ch01	56475609	Solyc01g056760	56472170	56478298	Zinc knuckle family protein	unknown	nucleic acid binding, zinc ion binding	GO:0003676, GO:0008270	unknown
SL2.50ch01	56557546	Solyc01g056800	56557066	56557557	unknown	unknown	unknown	unknown	unknown
SL2.50ch01	56768174	Solyc01g056830	56767571	56770283	Syntaxin	unknown	unknown	unknown	unknown
SL2.50ch01	56863493	Solyc01g056840	56863447	56863722	LOW QUALITY:DNA-directed RNA polymerase subunit beta''	unknown	unknown	unknown	unknown
SL2.50ch01	57209895	Solyc01g056860	57209408	57209968	unknown	unknown	unknown	unknown	unknown
SL2.50ch01	57353347	Solyc01g056870	57353087	57353523	Protein Ycf2	unknown	unknown	unknown	unknown
SL2.50ch01	57353363	Solyc01g056870	57353087	57353523	Protein Ycf2	unknown	unknown	unknown	unknown
SL2.50ch01	57398643	Solyc01g056890	57398555	57399070	LOW QUALITY:F-box/RNI-like/FBD-like domains-containing protein	unknown	thylakoid	GO:0009579	unknown
SL2.50ch01	57399004	Solyc01g056890	57398555	57399070	LOW QUALITY:F-box/RNI-like/FBD-like domains-containing protein	unknown	thylakoid	GO:0009579	unknown
SL2.50ch01	57399024	Solyc01g056890	57398555	57399070	LOW QUALITY:F-box/RNI-like/FBD-like domains-containing protein	unknown	thylakoid	GO:0009579	unknown
SL2.50ch01	57404930	Solyc01g056900	57404917	57405120	LOW QUALITY:CURVATURE THYLAKOID 1A-like protein	unknown	unknown	unknown	unknown
SL2.50ch01	57405038	Solyc01g056900	57404917	57405120	LOW QUALITY:CURVATURE THYLAKOID 1A-like protein	unknown	unknown	unknown	unknown
SL2.50ch01	57493882	Solyc01g056930	57493740	57494006	LOW QUALITY:Ycf1	unknown	unknown	unknown	unknown
SL2.50ch01	57643212	Solyc01g056950	57642595	57643279	LOW QUALITY:Translocon at the inner envelope membrane of chloroplasts 55-II	unknown	unknown	unknown	unknown
SL2.50ch01	57818832	Solyc01g056960	57818439	57819336	F-box/FBD/LRR protein	unknown	unknown	unknown	unknown
SL2.50ch01	57933646	Solyc01g057010	57933154	57934326	LOW QUALITY:S-locus F-box protein type-11	unknown	unknown	unknown	unknown
SL2.50ch01	57959340	Solyc01g057030	57959167	57959376	LOW QUALITY:nitric oxide synthase-interacting protein	unknown	unknown	unknown	unknown
SL2.50ch01	57961346	Solyc01g057040	57961279	57966186	pigment defective 320	unknown	unknown	unknown	unknown
SL2.50ch01	58099067	Solyc01g057060	58098899	58099478	LOW QUALITY:methyltransferase	unknown	unknown	unknown	unknown
SL2.50ch01	58105569	Solyc01g057070	58104257	58105676	methyltransferase	unknown	unknown	unknown	unknown
SL2.50ch01	58105582	Solyc01g057070	58104257	58105676	methyltransferase	unknown	unknown	unknown	unknown
SL2.50ch01	58363295	Solyc01g057090	58347921	58370397	Transmembrane protein 194A	unknown	unknown	unknown	unknown
SL2.50ch01	58770921	Solyc01g057110	58770881	58771036	LOW QUALITY:FAD-binding Berberine family protein	unknown	unknown	unknown	unknown
SL2.50ch01	58770998	Solyc01g057110	58770881	58771036	LOW QUALITY:FAD-binding Berberine family protein	unknown	unknown	unknown	unknown
SL2.50ch01	58771001	Solyc01g057110	58770881	58771036	LOW QUALITY:FAD-binding Berberine family protein	unknown	unknown	unknown	unknown
SL2.50ch01	58771016	Solyc01g057110	58770881	58771036	LOW QUALITY:FAD-binding Berberine family protein	unknown	unknown	unknown	unknown
SL2.50ch01	59063097	Solyc01g057130	59063059	59063217	LOW QUALITY:ATP synthase epsilon chain, chloroplastic	unknown	unknown	unknown	unknown
SL2.50ch01	59063141	Solyc01g057130	59063059	59063217	LOW QUALITY:ATP synthase epsilon chain, chloroplastic	unknown	unknown	unknown	unknown
SL2.50ch01	59063207	Solyc01g057130	59063059	59063217	LOW QUALITY:ATP synthase epsilon chain, chloroplastic	unknown	unknown	unknown	unknown
SL2.50ch01	59306698	Solyc01g057140	59306520	59306957	LOW QUALITY:WPP domain-interacting protein 2	unknown	unknown	unknown	unknown
SL2.50ch01	59306886	Solyc01g057140	59306520	59306957	LOW QUALITY:WPP domain-interacting protein 2	unknown	unknown	unknown	unknown
SL2.50ch01	59357653	Solyc01g057150	59357570	59357848	LOW QUALITY:General transcription factor 2-related zinc finger protein	unknown	unknown	unknown	unknown
SL2.50ch01	59359070	Solyc01g057160	59358904	59359104	LOW QUALITY:basic helix loop helix (bHLH) DNA-binding superfamily protein	unknown	unknown	unknown	unknown
SL2.50ch01	59695269	Solyc01g057190	59694709	59695872	LOW QUALITY:S-locus F-box protein type-12	unknown	protein binding	GO:0005515	unknown
SL2.50ch01	59706250	Solyc01g057200	59704955	59707031	Pentatricopeptide repeat-containing protein	unknown	protein binding	GO:0005515	unknown
SL2.50ch01	59940136	Solyc01g057240	59940039	59941370	unknown	unknown	unknown	unknown	unknown
SL2.50ch01	59940140	Solyc01g057240	59940039	59941370	unknown	unknown	unknown	unknown	unknown
SL2.50ch01	60251860	Solyc01g057260	60250400	60253177	transmembrane protein, putative (DUF247)	unknown	unknown	unknown	unknown
SL2.50ch01	60293296	Solyc01g057270	60284236	60294879	Calmodulin-binding transcription activator	unknown	unknown	unknown	unknown
SL2.50ch01	60326618	Solyc01g057280	60326563	60327235	LOW QUALITY:26S proteasome non-ATPase regulatory subunit-like protein	unknown	protein binding	GO:0005515	unknown
SL2.50ch01	60327088	Solyc01g057280	60326563	60327235	LOW QUALITY:26S proteasome non-ATPase regulatory subunit-like protein	unknown	protein binding	GO:0005515	unknown
SL2.50ch01	60327186	Solyc01g057280	60326563	60327235	LOW QUALITY:26S proteasome non-ATPase regulatory subunit-like protein	unknown	protein binding	GO:0005515	unknown
SL2.50ch01	60448829	Solyc01g057300	60446400	60449124	bHLH transcription factor 002	SlbHLH002	protein dimerization activity	GO:0046983	unknown
SL2.50ch01	60572610	Solyc01g057350	60572561	60575352	DA1-related protein 7	unknown	unknown	unknown	unknown
SL2.50ch01	60572646	Solyc01g057350	60572561	60575352	DA1-related protein 7	unknown	unknown	unknown	unknown
SL2.50ch01	60573676	Solyc01g057350	60572561	60575352	DA1-related protein 7	unknown	unknown	unknown	unknown
SL2.50ch01	60778898	Solyc01g057370	60777717	60779055	Poly [ADP-ribose] polymerase	unknown	NAD+ ADP-ribosyltransferase activity	GO:0003950	unknown
SL2.50ch01	60815312	Solyc01g057380	60815309	60815800	Unknown protein	unknown	unknown	unknown	unknown
SL2.50ch01	60823986	Solyc01g057390	60823798	60825234	LOW QUALITY:protein kinase family protein	unknown	unknown	unknown	unknown
SL2.50ch01	60824224	Solyc01g057390	60823798	60825234	LOW QUALITY:protein kinase family protein	unknown	unknown	unknown	unknown
SL2.50ch01	60824424	Solyc01g057390	60823798	60825234	LOW QUALITY:protein kinase family protein	unknown	unknown	unknown	unknown
SL2.50ch01	60863115	Solyc01g057400	60862769	60863122	LOW QUALITY:PIF1-like helicase	unknown	helicase activity, ATP binding	GO:0004386, GO:0005524	unknown
SL2.50ch01	60868880	Solyc01g057410	60868860	60869012	LOW QUALITY:zeta-carotene desaturase	unknown	unknown	unknown	unknown
SL2.50ch01	60927225	Solyc01g057440	60927110	60928555	NAC domain containing protein 71	unknown	unknown	unknown	unknown
SL2.50ch01	61033069	Solyc01g057470	61033058	61033282	LOW QUALITY:Heat shock protein 33	unknown	unknown	unknown	unknown
SL2.50ch01	61242572	Solyc01g057510	61241915	61244148	BAX inhibitor 1	unknown	unknown	unknown	unknown
SL2.50ch01	61419378	Solyc01g057530	61419362	61419673	LOW QUALITY:Pentatricopeptide repeat (PPR) superfamily protein	unknown	unknown	unknown	unknown
SL2.50ch01	61419661	Solyc01g057530	61419362	61419673	LOW QUALITY:Pentatricopeptide repeat (PPR) superfamily protein	unknown	unknown	unknown	unknown
SL2.50ch01	61419670	Solyc01g057530	61419362	61419673	LOW QUALITY:Pentatricopeptide repeat (PPR) superfamily protein	unknown	unknown	unknown	unknown
SL2.50ch01	61611984	Solyc01g057550	61611786	61612100	unknown	unknown	unknown	unknown	unknown
SL2.50ch01	61612068	Solyc01g057550	61611786	61612100	unknown	unknown	unknown	unknown	unknown
SL2.50ch01	61881518	Solyc01g057570	61880962	61888376	RNA-binding (RRM/RBD/RNP motifs) family protein	unknown	oxidoreductase activity, oxidation-reduction process	GO:0016491, GO:0055114	unknown
SL2.50ch01	61886663	Solyc01g057570	61880962	61888376	RNA-binding (RRM/RBD/RNP motifs) family protein	unknown	oxidoreductase activity, oxidation-reduction process	GO:0016491, GO:0055114	unknown
SL2.50ch01	61887517	Solyc01g057570	61880962	61888376	RNA-binding (RRM/RBD/RNP motifs) family protein	unknown	oxidoreductase activity, oxidation-reduction process	GO:0016491, GO:0055114	unknown
SL2.50ch01	61888159	Solyc01g057570	61880962	61888376	RNA-binding (RRM/RBD/RNP motifs) family protein	unknown	oxidoreductase activity, oxidation-reduction process	GO:0016491, GO:0055114	unknown
SL2.50ch01	62781971	Solyc01g057590	62781728	62782447	Leucine-rich repeat protein kinase family protein	unknown	unknown	unknown	unknown
SL2.50ch01	62844927	Solyc01g057610	62844857	62845021	LOW QUALITY:Acyl carrier protein 1, chloroplastic	unknown	unknown	unknown	unknown
SL2.50ch01	62845001	Solyc01g057610	62844857	62845021	LOW QUALITY:Acyl carrier protein 1, chloroplastic	unknown	unknown	unknown	unknown
SL2.50ch01	63044069	Solyc01g057640	63043912	63044082	LOW QUALITY:CASP-like protein 5A1	unknown	unknown	unknown	unknown
SL2.50ch01	63392757	Solyc01g057660	63392723	63392962	LOW QUALITY:DNA-directed RNA polymerase subunit alpha	unknown	unknown	unknown	unknown
SL2.50ch01	63479249	Solyc01g057700	63478170	63479280	Calcium-dependent protein kinase	unknown	calcium ion binding	GO:0005509	unknown
SL2.50ch01	63482126	Solyc01g057710	63481984	63482367	LOW QUALITY:PIF1-like helicase	unknown	telomere maintenance, DNA helicase activity, DNA repair	GO:0000723, GO:0003678, GO:0006281	unknown
SL2.50ch01	63484459	Solyc01g057720	63483513	63485966	LOW QUALITY:AT hook motif-containing protein, putative, expressed	unknown	unknown	unknown	unknown
SL2.50ch01	63484995	Solyc01g057720	63483513	63485966	LOW QUALITY:AT hook motif-containing protein, putative, expressed	unknown	unknown	unknown	unknown
SL2.50ch01	63485788	Solyc01g057720	63483513	63485966	LOW QUALITY:AT hook motif-containing protein, putative, expressed	unknown	unknown	unknown	unknown
SL2.50ch01	63587765	Solyc01g057750	63587242	63589104	LOW QUALITY:DNAJ heat shock N-terminal domain-containing family protein	unknown	unknown	unknown	unknown
SL2.50ch01	63588119	Solyc01g057750	63587242	63589104	LOW QUALITY:DNAJ heat shock N-terminal domain-containing family protein	unknown	unknown	unknown	unknown
SL2.50ch01	63588209	Solyc01g057750	63587242	63589104	LOW QUALITY:DNAJ heat shock N-terminal domain-containing family protein	unknown	unknown	unknown	unknown
SL2.50ch01	63588621	Solyc01g057750	63587242	63589104	LOW QUALITY:DNAJ heat shock N-terminal domain-containing family protein	unknown	unknown	unknown	unknown
SL2.50ch01	63588991	Solyc01g057750	63587242	63589104	LOW QUALITY:DNAJ heat shock N-terminal domain-containing family protein	unknown	unknown	unknown	unknown
SL2.50ch01	63589007	Solyc01g057750	63587242	63589104	LOW QUALITY:DNAJ heat shock N-terminal domain-containing family protein	unknown	unknown	unknown	unknown
SL2.50ch01	63589049	Solyc01g057750	63587242	63589104	LOW QUALITY:DNAJ heat shock N-terminal domain-containing family protein	unknown	unknown	unknown	unknown
SL2.50ch01	63898023	Solyc01g057790	63898010	63899158	unknown	unknown	unknown	unknown	unknown
SL2.50ch01	63903865	Solyc01g057800	63903707	63903898	LOW QUALITY:5'-AMP-activated protein kinase beta-2 subunit protein	unknown	unknown	unknown	unknown
SL2.50ch01	63903877	Solyc01g057800	63903707	63903898	LOW QUALITY:5'-AMP-activated protein kinase beta-2 subunit protein	unknown	unknown	unknown	unknown
SL2.50ch01	63903882	Solyc01g057800	63903707	63903898	LOW QUALITY:5'-AMP-activated protein kinase beta-2 subunit protein	unknown	unknown	unknown	unknown
SL2.50ch01	63981610	Solyc01g057820	63981602	63981781	LOW QUALITY:Transposon protein Pong sub-class	unknown	hydrolase activity, acting on ester bonds	GO:0016788	unknown
SL2.50ch01	64054751	Solyc01g057840	64049270	64055582	Nuclear export mediator factor Nemf	unknown	nucleic acid binding, zinc ion binding	GO:0003676, GO:0008270	unknown
SL2.50ch01	64074535	Solyc01g057850	64070392	64083526	Nuclear export mediator factor Nemf	unknown	nucleic acid binding, zinc ion binding	GO:0003676, GO:0008270	unknown
SL2.50ch01	64124800	Solyc01g057890	64124579	64127033	unknown	unknown	unknown	unknown	unknown
SL2.50ch01	64125650	Solyc01g057890	64124579	64127033	unknown	unknown	unknown	unknown	unknown
SL2.50ch01	64321852	Solyc01g057910	64321603	64323304	R2R3MYB transcription factor 2	SlMYB2	DNA binding	GO:0003677	unknown
SL2.50ch01	64503387	Solyc01g057920	64503383	64503577	LOW QUALITY:Rho guanine nucleotide exchange factor	unknown	unknown	unknown	unknown
SL2.50ch01	64503454	Solyc01g057920	64503383	64503577	LOW QUALITY:Rho guanine nucleotide exchange factor	unknown	unknown	unknown	unknown
SL2.50ch01	64503456	Solyc01g057920	64503383	64503577	LOW QUALITY:Rho guanine nucleotide exchange factor	unknown	unknown	unknown	unknown
SL2.50ch01	64633748	Solyc01g057960	64633642	64634961	Homeobox leucine-zipper protein	unknown	unknown	unknown	unknown
SL2.50ch01	64634478	Solyc01g057960	64633642	64634961	Homeobox leucine-zipper protein	unknown	unknown	unknown	unknown
SL2.50ch01	64675704	Solyc01g058000	64675407	64675951	Metallocarboxypeptidase inhibitor	unknown	unknown	unknown	unknown
SL2.50ch01	65000711	Solyc01g058060	65000705	65000917	40S ribosomal protein S15-like	unknown	structural constituent of ribosome, ribosome, translation	GO:0003735, GO:0005840, GO:0006412	unknown
SL2.50ch01	65000769	Solyc01g058060	65000705	65000917	40S ribosomal protein S15-like	unknown	structural constituent of ribosome, ribosome, translation	GO:0003735, GO:0005840, GO:0006412	unknown
SL2.50ch01	65002278	Solyc01g058070	65002192	65002449	LOW QUALITY:Nucleosome assembly protein 1-1	unknown	unknown	unknown	unknown
SL2.50ch01	65050497	Solyc01g058090	65050170	65050655	unknown	unknown	unknown	unknown	unknown
SL2.50ch01	65192161	Solyc01g058120	65192123	65193193	LOW QUALITY:Pectate lyase family protein	unknown	unknown	unknown	unknown
SL2.50ch01	65192355	Solyc01g058120	65192123	65193193	LOW QUALITY:Pectate lyase family protein	unknown	unknown	unknown	unknown
SL2.50ch01	65193054	Solyc01g058120	65192123	65193193	LOW QUALITY:Pectate lyase family protein	unknown	unknown	unknown	unknown
SL2.50ch01	65193127	Solyc01g058120	65192123	65193193	LOW QUALITY:Pectate lyase family protein	unknown	unknown	unknown	unknown
SL2.50ch01	65193139	Solyc01g058120	65192123	65193193	LOW QUALITY:Pectate lyase family protein	unknown	unknown	unknown	unknown
SL2.50ch01	65193146	Solyc01g058120	65192123	65193193	LOW QUALITY:Pectate lyase family protein	unknown	unknown	unknown	unknown
SL2.50ch01	65193169	Solyc01g058120	65192123	65193193	LOW QUALITY:Pectate lyase family protein	unknown	unknown	unknown	unknown
SL2.50ch01	65259786	Solyc01g058130	65259392	65259883	LOW QUALITY:Zinc finger family protein	unknown	metal ion binding	GO:0046872	unknown
SL2.50ch01	65259809	Solyc01g058130	65259392	65259883	LOW QUALITY:Zinc finger family protein	unknown	metal ion binding	GO:0046872	unknown
SL2.50ch01	65597732	Solyc01g058220	65597327	65598626	F-box family protein	unknown	unknown	unknown	unknown
SL2.50ch01	65854320	Solyc01g058250	65853391	65854603	Gibberellin 3-beta-hydroxylase 2	unknown	oxidoreductase activity, oxidation-reduction process	GO:0016491, GO:0055114	unknown
SL2.50ch01	65872209	Solyc01g058260	65869702	65874380	Poly(A) polymerase, putative	unknown	RNA binding, nucleotidyltransferase activity, RNA 3'-end processing, RNA polyadenylation, polynucleotide adenylyltransferase activity, nucleus	GO:0003723, GO:0016779, GO:0031123, GO:0043631, GO:0004652, GO:0005634	unknown
SL2.50ch01	65873280	Solyc01g058260	65869702	65874380	Poly(A) polymerase, putative	unknown	RNA binding, nucleotidyltransferase activity, RNA 3'-end processing, RNA polyadenylation, polynucleotide adenylyltransferase activity, nucleus	GO:0003723, GO:0016779, GO:0031123, GO:0043631, GO:0004652, GO:0005634	unknown
SL2.50ch01	65884668	Solyc01g058270	65880020	65886767	O-acetyltransferase family protein	unknown	unknown	unknown	unknown
SL2.50ch01	65885968	Solyc01g058270	65880020	65886767	O-acetyltransferase family protein	unknown	unknown	unknown	unknown
SL2.50ch01	66034449	Solyc01g058320	66033787	66035890	transmembrane protein	unknown	unknown	unknown	unknown
SL2.50ch01	66063550	Solyc01g058330	66063445	66063678	unknown	unknown	unknown	unknown	unknown
SL2.50ch01	66199193	Solyc01g058340	66199183	66202452	unknown	unknown	unknown	unknown	unknown
SL2.50ch01	66199386	Solyc01g058340	66199183	66202452	unknown	unknown	unknown	unknown	unknown
SL2.50ch01	66199406	Solyc01g058340	66199183	66202452	unknown	unknown	unknown	unknown	unknown
SL2.50ch01	66199438	Solyc01g058340	66199183	66202452	unknown	unknown	unknown	unknown	unknown
SL2.50ch01	66335427	Solyc01g058360	66331714	66336373	zinc induced facilitator-like 1	unknown	integral component of membrane, transmembrane transporter activity, transmembrane transport	GO:0016021, GO:0022857, GO:0055085	unknown
SL2.50ch01	66341293	Solyc01g058370	66338952	66341981	PIF1 helicase, putative	unknown	telomere maintenance, DNA helicase activity, DNA repair	GO:0000723, GO:0003678, GO:0006281	unknown
SL2.50ch01	66341728	Solyc01g058370	66338952	66341981	PIF1 helicase, putative	unknown	telomere maintenance, DNA helicase activity, DNA repair	GO:0000723, GO:0003678, GO:0006281	unknown
SL2.50ch01	66341836	Solyc01g058370	66338952	66341981	PIF1 helicase, putative	unknown	telomere maintenance, DNA helicase activity, DNA repair	GO:0000723, GO:0003678, GO:0006281	unknown
SL2.50ch01	66341875	Solyc01g058370	66338952	66341981	PIF1 helicase, putative	unknown	telomere maintenance, DNA helicase activity, DNA repair	GO:0000723, GO:0003678, GO:0006281	unknown
SL2.50ch01	66341922	Solyc01g058370	66338952	66341981	PIF1 helicase, putative	unknown	telomere maintenance, DNA helicase activity, DNA repair	GO:0000723, GO:0003678, GO:0006281	unknown
SL2.50ch01	66344378	Solyc01g058380	66343646	66345258	Coatomer subunit gamma	unknown	intracellular protein transport, vesicle-mediated transport, membrane coat	GO:0005488, GO:0006886, GO:0016192, GO:0030117	unknown
SL2.50ch01	66344378	Solyc01g058380	66343646	66345258	Coatomer subunit gamma	unknown	intracellular protein transport, vesicle-mediated transport, membrane coat	GO:0005488, GO:0006886, GO:0016192, GO:0030117	unknown
SL2.50ch01	66344379	Solyc01g058380	66343646	66345258	Coatomer subunit gamma	unknown	intracellular protein transport, vesicle-mediated transport, membrane coat	GO:0005488, GO:0006886, GO:0016192, GO:0030117	unknown
SL2.50ch01	66344379	Solyc01g058380	66343646	66345258	Coatomer subunit gamma	unknown	intracellular protein transport, vesicle-mediated transport, membrane coat	GO:0005488, GO:0006886, GO:0016192, GO:0030117	unknown
SL2.50ch01	66344423	Solyc01g058380	66343646	66345258	Coatomer subunit gamma	unknown	intracellular protein transport, vesicle-mediated transport, membrane coat	GO:0005488, GO:0006886, GO:0016192, GO:0030117	unknown
SL2.50ch01	66344802	Solyc01g058380	66343646	66345258	Coatomer subunit gamma	unknown	intracellular protein transport, vesicle-mediated transport, membrane coat	GO:0005488, GO:0006886, GO:0016192, GO:0030117	unknown
SL2.50ch01	66344806	Solyc01g058380	66343646	66345258	Coatomer subunit gamma	unknown	intracellular protein transport, vesicle-mediated transport, membrane coat	GO:0005488, GO:0006886, GO:0016192, GO:0030117	unknown
SL2.50ch01	66364982	Solyc01g058400	66362394	66366168	DHBP synthase RibB-like alpha/beta domain-containing protein	unknown	unknown	unknown	unknown
SL2.50ch01	66432604	Solyc01g058410	66431774	66434512	LOW QUALITY:Cytochrome c oxidase subunit 2	unknown	unknown	unknown	unknown
SL2.50ch01	66432606	Solyc01g058410	66431774	66434512	LOW QUALITY:Cytochrome c oxidase subunit 2	unknown	unknown	unknown	unknown
SL2.50ch01	66434678	Solyc01g058420	66434567	66435048	LOW QUALITY:Ribosomal protein S3	unknown	unknown	unknown	unknown
SL2.50ch01	66434679	Solyc01g058420	66434567	66435048	LOW QUALITY:Ribosomal protein S3	unknown	unknown	unknown	unknown
SL2.50ch01	66471011	Solyc01g058440	66470985	66472383	unknown	unknown	unknown	unknown	unknown
SL2.50ch01	66471981	Solyc01g058440	66470985	66472383	unknown	unknown	unknown	unknown	unknown
SL2.50ch01	66472027	Solyc01g058440	66470985	66472383	unknown	unknown	unknown	unknown	unknown
SL2.50ch01	66624375	Solyc01g058460	66624372	66624962	LOW QUALITY:DNA-directed RNA polymerase subunit beta	unknown	unknown	unknown	unknown
SL2.50ch01	66718112	Solyc01g058480	66717946	66718341	LOW QUALITY:Receptor-like protein kinase	unknown	unknown	unknown	unknown
SL2.50ch01	66718126	Solyc01g058480	66717946	66718341	LOW QUALITY:Receptor-like protein kinase	unknown	unknown	unknown	unknown
SL2.50ch01	66718191	Solyc01g058480	66717946	66718341	LOW QUALITY:Receptor-like protein kinase	unknown	unknown	unknown	unknown
SL2.50ch01	66782744	Solyc01g058500	66782648	66783163	LOW QUALITY:TBP-associated factor 2	unknown	unknown	unknown	unknown
SL2.50ch01	66786103	Solyc01g058510	66786057	66786320	LOW QUALITY:GATA transcription factor 17	unknown	unknown	unknown	unknown
SL2.50ch01	66946406	Solyc01g058550	66946204	66946509	LOW QUALITY:DNA binding,zinc ion binding,DNA binding, putative isoform 6	unknown	unknown	unknown	unknown
SL2.50ch01	67049955	Solyc01g058570	67048613	67050334	unknown	unknown	unknown	unknown	unknown
SL2.50ch01	67050222	Solyc01g058570	67048613	67050334	unknown	unknown	unknown	unknown	unknown
SL2.50ch01	67057723	Solyc01g058580	67057602	67057850	unknown	unknown	unknown	unknown	unknown
SL2.50ch01	67339617	Solyc01g058650	67338758	67340669	LOW QUALITY:Prefoldin subunit 3	unknown	protein folding, prefoldin complex	GO:0006457, GO:0016272	unknown
SL2.50ch01	67348183	Solyc01g058660	67348178	67348605	LOW QUALITY:Unknown protein	unknown	unknown	unknown	unknown
SL2.50ch01	67348197	Solyc01g058660	67348178	67348605	LOW QUALITY:Unknown protein	unknown	unknown	unknown	unknown
SL2.50ch01	67348234	Solyc01g058660	67348178	67348605	LOW QUALITY:Unknown protein	unknown	unknown	unknown	unknown
SL2.50ch01	67348571	Solyc01g058660	67348178	67348605	LOW QUALITY:Unknown protein	unknown	unknown	unknown	unknown
SL2.50ch01	67641027	Solyc01g058690	67640699	67641222	LOW QUALITY:Zinc finger CCCH domain-containing protein 41	unknown	nucleotide binding, nucleic acid binding	GO:0000166, GO:0003676	unknown
SL2.50ch01	68171377	Solyc01g058740	68170068	68178902	Ninja-family protein AFP3	unknown	unknown	unknown	unknown
SL2.50ch01	68200696	Solyc01g059740	68200539	68201286	LOW QUALITY:ABI five binding protein	unknown	signal transduction	GO:0007165	unknown
SL2.50ch01	68239714	Solyc01g059750	68238751	68240091	Ras-GTPase-activating protein-binding protein, putative	unknown	unknown	unknown	unknown
SL2.50ch01	68340586	Solyc01g059780	68340440	68340694	LOW QUALITY:Ninja-family protein AFP1-like protein	unknown	signal transduction	GO:0007165	unknown
SL2.50ch01	68461711	Solyc01g059810	68461546	68461881	LOW QUALITY:Disease resistance protein (TIR-NBS-LRR class) family	unknown	unknown	unknown	unknown
SL2.50ch01	68461740	Solyc01g059810	68461546	68461881	LOW QUALITY:Disease resistance protein (TIR-NBS-LRR class) family	unknown	unknown	unknown	unknown
SL2.50ch01	68552409	Solyc01g059820	68551913	68552420	LOW QUALITY:gamma-soluble NSF attachment protein	unknown	unknown	unknown	unknown
SL2.50ch01	68607236	Solyc01g059840	68605973	68607364	GDSL esterase/lipase	unknown	hydrolase activity, acting on ester bonds	GO:0016788	unknown
SL2.50ch01	68825685	Solyc01g059860	68824729	68832991	MAP kinase kinase kinase 3	SlMAPKKK3	phosphorelay sensor kinase activity, phosphorelay signal transduction system, protein kinase activity, ATP binding, protein phosphorylation, regulation of transcription, DNA-templated	GO:0000155, GO:0000160, GO:0004672, GO:0005524, GO:0006468, GO:0006355	unknown
SL2.50ch01	68866199	Solyc01g059870	68860531	68867469	phytochrome B1	phyB1	phosphorelay sensor kinase activity, signal transduction, protein binding, regulation of transcription, DNA-templated, detection of visible light, protein-chromophore linkage, red, far-red light phototransduction, photoreceptor activity, protein-tetrapyrrole linkage, protein homodimerization activity	GO:0000155, GO:0007165, GO:0005515, GO:0006355, GO:0009584, GO:0018298, GO:0009585, GO:0009881, GO:0017006, GO:0042803	unknown
SL2.50ch01	69269714	Solyc01g059950	69269146	69272222	LOW QUALITY:GAI-like protein 1	unknown	unknown	unknown	unknown
SL2.50ch01	69281386	Solyc01g059960	69280067	69281794	LOW QUALITY:GAI-like protein 1	unknown	unknown	unknown	unknown
SL2.50ch01	69281559	Solyc01g059960	69280067	69281794	LOW QUALITY:GAI-like protein 1	unknown	unknown	unknown	unknown
SL2.50ch01	69295924	Solyc01g059970	69294680	69297114	unknown	unknown	unknown	unknown	unknown
SL2.50ch01	69315081	Solyc01g059980	69301415	69325787	Beta-1,3-glucanase	unknown	hydrolase activity, hydrolyzing O-glycosyl compounds, carbohydrate metabolic process	GO:0004553, GO:0005975	unknown
SL2.50ch01	69315081	Solyc01g059990	69310223	69325787	Serine/threonine protein phosphatase 7 long form isogeny	unknown	unknown	unknown	unknown
SL2.50ch01	69315081	Solyc01g060000	69314421	69317451	unknown	unknown	unknown	unknown	unknown
SL2.50ch01	69375887	Solyc01g060050	69370209	69376142	WD-repeat protein, putative	unknown	protein binding	GO:0005515	unknown
SL2.50ch01	69592388	Solyc01g060130	69592187	69594251	TOMGTPASE Mill. GTPase	sar2	GTP binding, intracellular, intracellular protein transport	GO:0005525, GO:0005622, GO:0006886	unknown
SL2.50ch01	69626077	Solyc01g060170	69623430	69629073	calmodulin-binding transcription activator	unknown	DNA binding, nucleus	GO:0003677, GO:0005634	unknown
SL2.50ch01	69698928	Solyc01g060200	69698890	69704778	3'-5' exonuclease domain-containing protein	unknown	nucleic acid binding, nucleobase-containing compound metabolic process, 3'-5' exonuclease activity	GO:0003676, GO:0006139, GO:0008408	unknown
SL2.50ch01	69703873	Solyc01g060200	69698890	69704778	3'-5' exonuclease domain-containing protein	unknown	nucleic acid binding, nucleobase-containing compound metabolic process, 3'-5' exonuclease activity	GO:0003676, GO:0006139, GO:0008408	unknown
SL2.50ch01	69896166	Solyc01g060270	69894965	69896766	Protein trichome birefringence	unknown	unknown	unknown	unknown
SL2.50ch01	69896179	Solyc01g060270	69894965	69896766	Protein trichome birefringence	unknown	unknown	unknown	unknown
SL2.50ch01	70062105	Solyc01g060310	70062006	70064703	MADS-box transcription factor family protein	unknown	MAPK cascade, RNA polymerase II regulatory region sequence-specific DNA binding, positive regulation of transcription by RNA polymerase II, DNA binding, protein dimerization activity	GO:0000165, GO:0000977, GO:0045944, GO:0003677, GO:0046983	unknown
SL2.50ch01	70094253	Solyc01g060330	70091201	70096460	unknown	unknown	unknown	unknown	unknown
SL2.50ch01	70094356	Solyc01g060330	70091201	70096460	unknown	unknown	unknown	unknown	unknown
SL2.50ch01	70241941	Solyc01g060350	70241748	70242035	LOW QUALITY:Mediator of RNA polymerase II transcription subunit 33A	unknown	unknown	unknown	unknown
SL2.50ch01	70787246	Solyc01g060380	70786783	70788470	NAD(P)-binding Rossmann-fold superfamily protein	unknown	unknown	unknown	unknown
SL2.50ch01	70789276	Solyc01g060400	70789203	70789569	Heat shock protein 70 family	unknown	unknown	unknown	unknown
SL2.50ch01	70812456	Solyc01g060410	70809052	70812787	cation calcium exchanger 4	unknown	unknown	unknown	unknown
SL2.50ch01	70813453	Solyc01g060420	70813192	70813754	LOW QUALITY:Zinc finger protein, putative	unknown	nucleic acid binding, metal ion binding	GO:0003676, GO:0046872	unknown
SL2.50ch01	70938019	Solyc01g060440	70937897	70938247	unknown	unknown	unknown	unknown	unknown
SL2.50ch01	70938081	Solyc01g060440	70937897	70938247	unknown	unknown	unknown	unknown	unknown
SL2.50ch01	70938106	Solyc01g060440	70937897	70938247	unknown	unknown	unknown	unknown	unknown
SL2.50ch01	71162822	Solyc01g060480	71162133	71163022	unknown	unknown	unknown	unknown	unknown
SL2.50ch01	71738571	Solyc01g065490	71737942	71741279	NAD(P)-linked oxidoreductase superfamily protein	unknown	unknown	unknown	unknown
SL2.50ch01	71747688	Solyc01g065500	71745883	71749296	C2 calcium/lipid-binding plant phosphoribosyltransferase family protein	unknown	protein binding	GO:0005515	unknown
SL2.50ch01	71748990	Solyc01g065500	71745883	71749296	C2 calcium/lipid-binding plant phosphoribosyltransferase family protein	unknown	protein binding	GO:0005515	unknown
SL2.50ch01	71789307	Solyc01g065520	71787768	71791329	unknown	unknown	unknown	unknown	unknown
SL2.50ch01	71894722	Solyc01g065550	71890608	71895992	Dehydration-induced 19-like protein	unknown	unknown	unknown	unknown
SL2.50ch01	71960034	Solyc01g065590	71960003	71960569	Cell wall-associated hydrolase	unknown	unknown	unknown	unknown
SL2.50ch01	71960109	Solyc01g065590	71960003	71960569	Cell wall-associated hydrolase	unknown	unknown	unknown	unknown
SL2.50ch01	71967107	Solyc01g065600	71964657	71967517	unknown	unknown	unknown	unknown	unknown
SL2.50ch01	71967120	Solyc01g065600	71964657	71967517	unknown	unknown	unknown	unknown	unknown
SL2.50ch01	71967299	Solyc01g065600	71964657	71967517	unknown	unknown	unknown	unknown	unknown
SL2.50ch01	71987578	Solyc01g065610	71987427	71987753	LOW QUALITY:NAD(P)H-quinone oxidoreductase chain 4, chloroplastic	unknown	NADH dehydrogenase (ubiquinone) activity, ATP synthesis coupled electron transport, oxidation-reduction process, oxidoreductase activity, acting on NAD(P)H, quinone or similar compound as acceptor	GO:0008137, GO:0042773, GO:0055114, GO:0016655	unknown
SL2.50ch01	71987656	Solyc01g065610	71987427	71987753	LOW QUALITY:NAD(P)H-quinone oxidoreductase chain 4, chloroplastic	unknown	NADH dehydrogenase (ubiquinone) activity, ATP synthesis coupled electron transport, oxidation-reduction process, oxidoreductase activity, acting on NAD(P)H, quinone or similar compound as acceptor	GO:0008137, GO:0042773, GO:0055114, GO:0016655	unknown
SL2.50ch01	72136169	Solyc01g065640	72136103	72136330	LOW QUALITY:NAD(P)H-quinone oxidoreductase chain 4, chloroplastic	unknown	unknown	unknown	unknown
SL2.50ch01	72136194	Solyc01g065640	72136103	72136330	LOW QUALITY:NAD(P)H-quinone oxidoreductase chain 4, chloroplastic	unknown	unknown	unknown	unknown
SL2.50ch01	72238524	Solyc01g065650	72238475	72238708	LOW QUALITY:Transducin/WD40 repeat protein	unknown	unknown	unknown	unknown
SL2.50ch01	72239040	Solyc01g065660	72238810	72239106	unknown	unknown	unknown	unknown	unknown
SL2.50ch01	72240730	Solyc01g065670	72240704	72240907	LOW QUALITY:Transducin/WD40 repeat protein	unknown	unknown	unknown	unknown
SL2.50ch01	72240738	Solyc01g065670	72240704	72240907	LOW QUALITY:Transducin/WD40 repeat protein	unknown	unknown	unknown	unknown
SL2.50ch01	72244505	Solyc01g065680	72244352	72244804	LOW QUALITY:Protein phosphatase 2C and cyclic nucleotide-binding/kinase domain-containing protein	unknown	unknown	unknown	unknown
SL2.50ch01	72244538	Solyc01g065680	72244352	72244804	LOW QUALITY:Protein phosphatase 2C and cyclic nucleotide-binding/kinase domain-containing protein	unknown	unknown	unknown	unknown
SL2.50ch01	72244593	Solyc01g065680	72244352	72244804	LOW QUALITY:Protein phosphatase 2C and cyclic nucleotide-binding/kinase domain-containing protein	unknown	unknown	unknown	unknown
SL2.50ch01	72405423	Solyc01g065770	72405269	72405728	NADH dehydrogenase subunit 7	unknown	oxidoreductase activity, acting on NAD(P)H, quinone binding, NAD binding, oxidation-reduction process	GO:0016651, GO:0048038, GO:0051287, GO:0055114	unknown
SL2.50ch01	72407188	Solyc01g065780	72407115	72407312	NADH dehydrogenase subunit 7	unknown	unknown	unknown	unknown
SL2.50ch01	72407279	Solyc01g065780	72407115	72407312	NADH dehydrogenase subunit 7	unknown	unknown	unknown	unknown
SL2.50ch01	72407625	Solyc01g065790	72407594	72407911	LOW QUALITY:Retrotransposon protein, putative, unclassified	unknown	unknown	unknown	unknown
SL2.50ch01	72407651	Solyc01g065790	72407594	72407911	LOW QUALITY:Retrotransposon protein, putative, unclassified	unknown	unknown	unknown	unknown
SL2.50ch01	72407712	Solyc01g065790	72407594	72407911	LOW QUALITY:Retrotransposon protein, putative, unclassified	unknown	unknown	unknown	unknown
SL2.50ch01	72407743	Solyc01g065790	72407594	72407911	LOW QUALITY:Retrotransposon protein, putative, unclassified	unknown	unknown	unknown	unknown
SL2.50ch01	72407880	Solyc01g065790	72407594	72407911	LOW QUALITY:Retrotransposon protein, putative, unclassified	unknown	unknown	unknown	unknown
SL2.50ch01	72408076	Solyc01g065800	72408031	72408773	LOW QUALITY:AUXIN RESPONSE FACTOR 13	unknown	unknown	unknown	unknown
SL2.50ch01	72408110	Solyc01g065800	72408031	72408773	LOW QUALITY:AUXIN RESPONSE FACTOR 13	unknown	unknown	unknown	unknown
SL2.50ch01	72408721	Solyc01g065800	72408031	72408773	LOW QUALITY:AUXIN RESPONSE FACTOR 13	unknown	unknown	unknown	unknown
SL2.50ch01	72417312	Solyc01g065830	72417232	72418874	LOW QUALITY:S-adenosyl-L-methionine-dependent methyltransferases superfamily protein	unknown	unknown	unknown	unknown
SL2.50ch01	72506549	Solyc01g065880	72506507	72506842	LOW QUALITY:PIF1-like helicase	unknown	unknown	unknown	unknown
SL2.50ch01	72506702	Solyc01g065880	72506507	72506842	LOW QUALITY:PIF1-like helicase	unknown	unknown	unknown	unknown
SL2.50ch01	72527272	Solyc01g065900	72526893	72527819	Trihelix transcription factor GTL1-like protein	unknown	unknown	unknown	unknown
SL2.50ch01	72578764	Solyc01g065910	72578334	72581169	LOW QUALITY:Nuclear pore complex Nup98-Nup96	unknown	unknown	unknown	unknown
SL2.50ch01	72664912	Solyc01g065930	72664758	72668676	unknown	unknown	unknown	unknown	unknown
SL2.50ch01	72665123	Solyc01g065930	72664758	72668676	unknown	unknown	unknown	unknown	unknown
SL2.50ch01	72666986	Solyc01g065930	72664758	72668676	unknown	unknown	unknown	unknown	unknown
SL2.50ch01	72668410	Solyc01g065930	72664758	72668676	unknown	unknown	unknown	unknown	unknown
SL2.50ch01	72668410	Solyc01g065930	72664758	72668676	unknown	unknown	unknown	unknown	unknown
SL2.50ch01	72668411	Solyc01g065930	72664758	72668676	unknown	unknown	unknown	unknown	unknown
SL2.50ch01	72668411	Solyc01g065930	72664758	72668676	unknown	unknown	unknown	unknown	unknown
SL2.50ch01	72668423	Solyc01g065930	72664758	72668676	unknown	unknown	unknown	unknown	unknown
SL2.50ch01	72668648	Solyc01g065930	72664758	72668676	unknown	unknown	unknown	unknown	unknown
SL2.50ch01	72678606	Solyc01g065940	72678504	72679167	unknown	unknown	unknown	unknown	unknown
SL2.50ch01	72678606	Solyc01g065940	72678504	72679167	unknown	unknown	unknown	unknown	unknown
SL2.50ch01	72678608	Solyc01g065940	72678504	72679167	unknown	unknown	unknown	unknown	unknown
SL2.50ch01	72678608	Solyc01g065940	72678504	72679167	unknown	unknown	unknown	unknown	unknown
SL2.50ch01	72699663	Solyc01g065950	72699565	72700226	unknown	unknown	unknown	unknown	unknown
SL2.50ch01	72730920	Solyc01g065970	72730906	72731154	LOW QUALITY:NEDD8-activating enzyme E1 catalytic subunit	unknown	unknown	unknown	unknown
SL2.50ch01	72861173	Solyc01g066000	72860773	72861432	LOW QUALITY:DUF1677 family protein (DUF1677)	unknown	unknown	unknown	unknown
SL2.50ch01	72861320	Solyc01g066000	72860773	72861432	LOW QUALITY:DUF1677 family protein (DUF1677)	unknown	unknown	unknown	unknown
SL2.50ch01	72867077	Solyc01g066010	72867031	72868549	RNA-binding domain CCCH-type zinc finger protein	unknown	nucleotide binding, nucleic acid binding	GO:0000166, GO:0003676	unknown
SL2.50ch01	72867089	Solyc01g066010	72867031	72868549	RNA-binding domain CCCH-type zinc finger protein	unknown	nucleotide binding, nucleic acid binding	GO:0000166, GO:0003676	unknown
SL2.50ch01	72867332	Solyc01g066010	72867031	72868549	RNA-binding domain CCCH-type zinc finger protein	unknown	nucleotide binding, nucleic acid binding	GO:0000166, GO:0003676	unknown
SL2.50ch01	72891060	Solyc01g066020	72890057	72893503	disease resistance protein (TIR-NBS-LRR class)	unknown	protein binding, signal transduction, ADP binding	GO:0005515, GO:0007165, GO:0043531	unknown
SL2.50ch01	72893412	Solyc01g066020	72890057	72893503	disease resistance protein (TIR-NBS-LRR class)	unknown	protein binding, signal transduction, ADP binding	GO:0005515, GO:0007165, GO:0043531	unknown
SL2.50ch01	73046546	Solyc01g066070	73046085	73048658	Pectin lyase-like superfamily protein, putative	unknown	polygalacturonase activity, carbohydrate metabolic process	GO:0004650, GO:0005975	unknown
SL2.50ch01	73067970	Solyc01g066080	73067487	73068278	Glycosyltransferase	unknown	metabolic process, transferase activity, transferring hexosyl groups	GO:0008152, GO:0016758	unknown
SL2.50ch01	73080755	Solyc01g066090	73080158	73081245	Glycosyltransferase	unknown	metabolic process, transferase activity, transferring hexosyl groups	GO:0008152, GO:0016758	unknown
SL2.50ch01	73081022	Solyc01g066090	73080158	73081245	Glycosyltransferase	unknown	metabolic process, transferase activity, transferring hexosyl groups	GO:0008152, GO:0016758	unknown
SL2.50ch01	73100135	Solyc01g066100	73099921	73101354	Glycosyltransferase	unknown	metabolic process, transferase activity, transferring hexosyl groups	GO:0008152, GO:0016758	unknown
SL2.50ch01	73100306	Solyc01g066100	73099921	73101354	Glycosyltransferase	unknown	metabolic process, transferase activity, transferring hexosyl groups	GO:0008152, GO:0016758	unknown
SL2.50ch01	73101296	Solyc01g066100	73099921	73101354	Glycosyltransferase	unknown	metabolic process, transferase activity, transferring hexosyl groups	GO:0008152, GO:0016758	unknown
SL2.50ch01	73118673	Solyc01g066110	73118386	73119819	Glycosyltransferase	unknown	metabolic process, transferase activity, transferring hexosyl groups	GO:0008152, GO:0016758	unknown
SL2.50ch01	73119700	Solyc01g066110	73118386	73119819	Glycosyltransferase	unknown	metabolic process, transferase activity, transferring hexosyl groups	GO:0008152, GO:0016758	unknown
SL2.50ch01	73119719	Solyc01g066110	73118386	73119819	Glycosyltransferase	unknown	metabolic process, transferase activity, transferring hexosyl groups	GO:0008152, GO:0016758	unknown
SL2.50ch01	73170327	Solyc01g066140	73170314	73171189	Glycosyltransferase	unknown	metabolic process, transferase activity, transferring hexosyl groups	GO:0008152, GO:0016758	unknown
SL2.50ch01	73170378	Solyc01g066140	73170314	73171189	Glycosyltransferase	unknown	metabolic process, transferase activity, transferring hexosyl groups	GO:0008152, GO:0016758	unknown
SL2.50ch01	73170594	Solyc01g066140	73170314	73171189	Glycosyltransferase	unknown	metabolic process, transferase activity, transferring hexosyl groups	GO:0008152, GO:0016758	unknown
SL2.50ch01	73170675	Solyc01g066140	73170314	73171189	Glycosyltransferase	unknown	metabolic process, transferase activity, transferring hexosyl groups	GO:0008152, GO:0016758	unknown
SL2.50ch01	73233926	Solyc01g066170	73231180	73233984	unknown	unknown	unknown	unknown	unknown
SL2.50ch01	73237058	Solyc01g066180	73236620	73238580	unknown	unknown	unknown	unknown	unknown
SL2.50ch01	73339773	Solyc01g066200	73339585	73339854	LOW QUALITY:Glucan endo-1,3-beta-glucosidase 8	unknown	unknown	unknown	unknown
SL2.50ch01	73608015	Solyc01g066220	73608008	73608642	unknown	unknown	unknown	unknown	unknown
SL2.50ch01	73608073	Solyc01g066220	73608008	73608642	unknown	unknown	unknown	unknown	unknown
SL2.50ch01	73645086	Solyc01g066230	73644715	73646998	unknown	unknown	unknown	unknown	unknown
SL2.50ch01	73646905	Solyc01g066230	73644715	73646998	unknown	unknown	unknown	unknown	unknown
SL2.50ch01	73646906	Solyc01g066230	73644715	73646998	unknown	unknown	unknown	unknown	unknown
SL2.50ch01	73646973	Solyc01g066230	73644715	73646998	unknown	unknown	unknown	unknown	unknown
SL2.50ch01	73646989	Solyc01g066230	73644715	73646998	unknown	unknown	unknown	unknown	unknown
SL2.50ch01	73657006	Solyc01g066240	73656483	73657641	unknown	unknown	unknown	unknown	unknown
SL2.50ch01	73657622	Solyc01g066240	73656483	73657641	unknown	unknown	unknown	unknown	unknown
SL2.50ch01	73679016	Solyc01g066250	73678462	73680646	unknown	unknown	unknown	unknown	unknown
SL2.50ch01	73679596	Solyc01g066250	73678462	73680646	unknown	unknown	unknown	unknown	unknown
SL2.50ch01	73679602	Solyc01g066250	73678462	73680646	unknown	unknown	unknown	unknown	unknown
SL2.50ch01	73680609	Solyc01g066250	73678462	73680646	unknown	unknown	unknown	unknown	unknown
SL2.50ch01	73796804	Solyc01g066270	73796402	73796950	LOW QUALITY:AT-hook motif nuclear-localized protein 1	unknown	unknown	unknown	unknown
SL2.50ch01	73796895	Solyc01g066270	73796402	73796950	LOW QUALITY:AT-hook motif nuclear-localized protein 1	unknown	unknown	unknown	unknown
SL2.50ch01	73818607	Solyc01g066280	73818461	73818778	LOW QUALITY:mesoderm induction early response protein	unknown	unknown	unknown	unknown
SL2.50ch01	73818646	Solyc01g066280	73818461	73818778	LOW QUALITY:mesoderm induction early response protein	unknown	unknown	unknown	unknown
SL2.50ch01	73818658	Solyc01g066280	73818461	73818778	LOW QUALITY:mesoderm induction early response protein	unknown	unknown	unknown	unknown
SL2.50ch01	73960370	Solyc01g066310	73959978	73968505	acyl-CoA dehydrogenase-like protein	unknown	acyl-CoA dehydrogenase activity, oxidation-reduction process, metabolic process, oxidoreductase activity, acting on the CH-CH group of donors, flavin adenine dinucleotide binding	GO:0003995, GO:0055114, GO:0008152, GO:0016627, GO:0050660	unknown
SL2.50ch01	73960391	Solyc01g066310	73959978	73968505	acyl-CoA dehydrogenase-like protein	unknown	acyl-CoA dehydrogenase activity, oxidation-reduction process, metabolic process, oxidoreductase activity, acting on the CH-CH group of donors, flavin adenine dinucleotide binding	GO:0003995, GO:0055114, GO:0008152, GO:0016627, GO:0050660	unknown
SL2.50ch01	73961472	Solyc01g066310	73959978	73968505	acyl-CoA dehydrogenase-like protein	unknown	acyl-CoA dehydrogenase activity, oxidation-reduction process, metabolic process, oxidoreductase activity, acting on the CH-CH group of donors, flavin adenine dinucleotide binding	GO:0003995, GO:0055114, GO:0008152, GO:0016627, GO:0050660	unknown
SL2.50ch01	73964104	Solyc01g066310	73959978	73968505	acyl-CoA dehydrogenase-like protein	unknown	acyl-CoA dehydrogenase activity, oxidation-reduction process, metabolic process, oxidoreductase activity, acting on the CH-CH group of donors, flavin adenine dinucleotide binding	GO:0003995, GO:0055114, GO:0008152, GO:0016627, GO:0050660	unknown
SL2.50ch01	74063678	Solyc01g066320	74063428	74064632	LOW QUALITY:Non-specific serine/threonine protein kinase	unknown	unknown	unknown	unknown
SL2.50ch01	74063759	Solyc01g066320	74063428	74064632	LOW QUALITY:Non-specific serine/threonine protein kinase	unknown	unknown	unknown	unknown
SL2.50ch01	74063824	Solyc01g066320	74063428	74064632	LOW QUALITY:Non-specific serine/threonine protein kinase	unknown	unknown	unknown	unknown
SL2.50ch01	74063889	Solyc01g066320	74063428	74064632	LOW QUALITY:Non-specific serine/threonine protein kinase	unknown	unknown	unknown	unknown
SL2.50ch01	74064520	Solyc01g066320	74063428	74064632	LOW QUALITY:Non-specific serine/threonine protein kinase	unknown	unknown	unknown	unknown
SL2.50ch01	74064538	Solyc01g066320	74063428	74064632	LOW QUALITY:Non-specific serine/threonine protein kinase	unknown	unknown	unknown	unknown
SL2.50ch01	74064586	Solyc01g066320	74063428	74064632	LOW QUALITY:Non-specific serine/threonine protein kinase	unknown	unknown	unknown	unknown
SL2.50ch01	74064590	Solyc01g066320	74063428	74064632	LOW QUALITY:Non-specific serine/threonine protein kinase	unknown	unknown	unknown	unknown
SL2.50ch01	74122055	Solyc01g066330	74122019	74123228	LOW QUALITY:alpha/beta-Hydrolases superfamily protein	unknown	unknown	unknown	unknown
SL2.50ch01	74122280	Solyc01g066330	74122019	74123228	LOW QUALITY:alpha/beta-Hydrolases superfamily protein	unknown	unknown	unknown	unknown
SL2.50ch01	74122653	Solyc01g066330	74122019	74123228	LOW QUALITY:alpha/beta-Hydrolases superfamily protein	unknown	unknown	unknown	unknown
SL2.50ch01	74138766	Solyc01g066340	74138615	74138916	LOW QUALITY:Peptidyl-prolyl cis-trans isomerase CYP21-3, mitochondrial	unknown	unknown	unknown	unknown
SL2.50ch01	74138809	Solyc01g066340	74138615	74138916	LOW QUALITY:Peptidyl-prolyl cis-trans isomerase CYP21-3, mitochondrial	unknown	unknown	unknown	unknown
SL2.50ch01	74138814	Solyc01g066340	74138615	74138916	LOW QUALITY:Peptidyl-prolyl cis-trans isomerase CYP21-3, mitochondrial	unknown	unknown	unknown	unknown
SL2.50ch01	74138857	Solyc01g066340	74138615	74138916	LOW QUALITY:Peptidyl-prolyl cis-trans isomerase CYP21-3, mitochondrial	unknown	unknown	unknown	unknown
SL2.50ch01	74138866	Solyc01g066340	74138615	74138916	LOW QUALITY:Peptidyl-prolyl cis-trans isomerase CYP21-3, mitochondrial	unknown	unknown	unknown	unknown
SL2.50ch01	74162503	Solyc01g066350	74162368	74162757	LOW QUALITY:Cytochrome f	unknown	unknown	unknown	unknown
SL2.50ch01	74285274	Solyc01g066400	74285038	74285518	Pectinesterase	unknown	cell wall, pectinesterase activity, cell wall modification	GO:0005618, GO:0030599, GO:0042545	unknown
SL2.50ch01	74290226	Solyc01g066410	74290162	74291451	Pectinesterase	unknown	cell wall, pectinesterase activity, cell wall modification	GO:0005618, GO:0030599, GO:0042545	unknown
SL2.50ch01	74290277	Solyc01g066410	74290162	74291451	Pectinesterase	unknown	cell wall, pectinesterase activity, cell wall modification	GO:0005618, GO:0030599, GO:0042545	unknown
SL2.50ch01	74482367	Solyc01g066470	74482013	74482942	unknown	unknown	unknown	unknown	unknown
SL2.50ch01	74497235	Solyc01g066500	74496420	74497349	MADS-box transcription factor family protein	unknown	DNA binding, protein dimerization activity	GO:0003677, GO:0046983	unknown
SL2.50ch01	74709270	Solyc01g066610	74702323	74709445	fanconi anemia group I-like protein	unknown	DNA repair	GO:0005488, GO:0006281	unknown
SL2.50ch01	74762150	Solyc01g066620	74760560	74766184	Fatty acid beta-oxidation multifunctional protein	unknown	catalytic activity, metabolic process, 3-hydroxyacyl-CoA dehydrogenase activity, fatty acid metabolic process, oxidoreductase activity, oxidation-reduction process	GO:0003824, GO:0008152, GO:0003857, GO:0006631, GO:0016491, GO:0055114	unknown
SL2.50ch01	74764540	Solyc01g066620	74760560	74766184	Fatty acid beta-oxidation multifunctional protein	unknown	catalytic activity, metabolic process, 3-hydroxyacyl-CoA dehydrogenase activity, fatty acid metabolic process, oxidoreductase activity, oxidation-reduction process	GO:0003824, GO:0008152, GO:0003857, GO:0006631, GO:0016491, GO:0055114	unknown
SL2.50ch01	74764739	Solyc01g066620	74760560	74766184	Fatty acid beta-oxidation multifunctional protein	unknown	catalytic activity, metabolic process, 3-hydroxyacyl-CoA dehydrogenase activity, fatty acid metabolic process, oxidoreductase activity, oxidation-reduction process	GO:0003824, GO:0008152, GO:0003857, GO:0006631, GO:0016491, GO:0055114	unknown
SL2.50ch01	74764789	Solyc01g066620	74760560	74766184	Fatty acid beta-oxidation multifunctional protein	unknown	catalytic activity, metabolic process, 3-hydroxyacyl-CoA dehydrogenase activity, fatty acid metabolic process, oxidoreductase activity, oxidation-reduction process	GO:0003824, GO:0008152, GO:0003857, GO:0006631, GO:0016491, GO:0055114	unknown
SL2.50ch01	74848863	Solyc01g066670	74848765	74848935	unknown	unknown	unknown	unknown	unknown
SL2.50ch01	74848884	Solyc01g066670	74848765	74848935	unknown	unknown	unknown	unknown	unknown
SL2.50ch01	74873510	Solyc01g066710	74873035	74873666	UDP-glucuronate decarboxylase protein 1	unknown	catalytic activity, coenzyme binding	GO:0003824, GO:0050662	unknown
SL2.50ch01	74903336	Solyc01g066740	74895674	74903987	Transducin/WD40 repeat-like superfamily protein	unknown	protein binding, signal transduction	GO:0005488, GO:0005515, GO:0007165	unknown
SL2.50ch01	74919752	Solyc01g066750	74919631	74919780	LOW QUALITY:Heat shock 70 kDa protein	unknown	unknown	unknown	unknown
SL2.50ch01	74976174	Solyc01g066790	74976162	74976356	LOW QUALITY:Diacylglycerol O-acyltransferase 2	unknown	unknown	unknown	unknown
SL2.50ch01	74976350	Solyc01g066790	74976162	74976356	LOW QUALITY:Diacylglycerol O-acyltransferase 2	unknown	unknown	unknown	unknown
SL2.50ch01	74990300	Solyc01g066810	74989661	74991710	Adenine nucleotide alpha hydrolases-like superfamily protein	unknown	protein binding, signal transduction	GO:0006950	unknown
SL2.50ch01	74998793	Solyc01g066820	74997473	75005665	Kinesin-like protein	unknown	microtubule motor activity, ATP binding, microtubule-based movement, microtubule binding	GO:0003777, GO:0005524, GO:0007018, GO:0008017	unknown
SL2.50ch01	75000572	Solyc01g066820	74997473	75005665	Kinesin-like protein	unknown	microtubule motor activity, ATP binding, microtubule-based movement, microtubule binding	GO:0003777, GO:0005524, GO:0007018, GO:0008017	unknown
SL2.50ch01	75000581	Solyc01g066820	74997473	75005665	Kinesin-like protein	unknown	microtubule motor activity, ATP binding, microtubule-based movement, microtubule binding	GO:0003777, GO:0005524, GO:0007018, GO:0008017	unknown
SL2.50ch01	75003705	Solyc01g066820	74997473	75005665	Kinesin-like protein	unknown	microtubule motor activity, ATP binding, microtubule-based movement, microtubule binding	GO:0003777, GO:0005524, GO:0007018, GO:0008017	unknown
SL2.50ch01	75003741	Solyc01g066820	74997473	75005665	Kinesin-like protein	unknown	microtubule motor activity, ATP binding, microtubule-based movement, microtubule binding	GO:0003777, GO:0005524, GO:0007018, GO:0008017	unknown
SL2.50ch01	75094140	Solyc01g066870	75093303	75095438	Protein phosphatase 2C family protein	unknown	catalytic activity, protein serine/threonine phosphatase activity, protein dephosphorylation	GO:0003824, GO:0004722, GO:0006470	unknown
SL2.50ch01	75142232	Solyc01g066890	75142075	75142941	LOW QUALITY:Protein kinase superfamily protein	unknown	unknown	unknown	unknown
SL2.50ch01	75142487	Solyc01g066890	75142075	75142941	LOW QUALITY:Protein kinase superfamily protein	unknown	unknown	unknown	unknown
SL2.50ch01	75142632	Solyc01g066890	75142075	75142941	LOW QUALITY:Protein kinase superfamily protein	unknown	unknown	unknown	unknown
SL2.50ch01	75215099	Solyc01g066940	75210356	75215737	Vesicle-associated membrane protein, putative	unknown	integral component of membrane, vesicle-mediated transport	GO:0006810, GO:0016021, GO:0016192	unknown
SL2.50ch01	75234384	Solyc01g066950	75234235	75234555	Flowering promoting factor 1	unknown	unknown	unknown	unknown
SL2.50ch01	75234452	Solyc01g066950	75234235	75234555	Flowering promoting factor 1	unknown	unknown	unknown	unknown
SL2.50ch01	75352164	Solyc01g067020	75351842	75356292	Atypical receptor-like kinase 1	unknown	protein kinase activity, ATP binding, protein phosphorylation, protein binding	GO:0004672, GO:0005524, GO:0006468, GO:0005515	unknown
SL2.50ch01	75355596	Solyc01g067020	75351842	75356292	Atypical receptor-like kinase 1	unknown	protein kinase activity, ATP binding, protein phosphorylation, protein binding	GO:0004672, GO:0005524, GO:0006468, GO:0005515	unknown
SL2.50ch01	75383979	Solyc01g067050	75382999	75384875	unknown	unknown	unknown	unknown	unknown
SL2.50ch01	75412308	Solyc01g067080	75411890	75413484	dynein beta chain, ciliary protein	unknown	unknown	unknown	unknown
SL2.50ch01	75429398	Solyc01g067090	75428251	75431671	Arginine-glutamic acid dipeptide repeats protein	unknown	DNA binding	GO:0003677	unknown
SL2.50ch01	75429652	Solyc01g067090	75428251	75431671	Arginine-glutamic acid dipeptide repeats protein	unknown	DNA binding	GO:0003677	unknown
SL2.50ch01	75543240	Solyc01g067140	75542772	75544952	Cullin-1	unknown	ubiquitin-dependent protein catabolic process, ubiquitin protein ligase binding	GO:0006511, GO:0031625	unknown
SL2.50ch01	75544332	Solyc01g067140	75542772	75544952	Cullin-1	unknown	ubiquitin-dependent protein catabolic process, ubiquitin protein ligase binding	GO:0006511, GO:0031625	unknown
SL2.50ch01	75544680	Solyc01g067140	75542772	75544952	Cullin-1	unknown	ubiquitin-dependent protein catabolic process, ubiquitin protein ligase binding	GO:0006511, GO:0031625	unknown
SL2.50ch01	75544680	Solyc01g067140	75542772	75544952	Cullin-1	unknown	ubiquitin-dependent protein catabolic process, ubiquitin protein ligase binding	GO:0006511, GO:0031625	unknown
SL2.50ch01	75544681	Solyc01g067140	75542772	75544952	Cullin-1	unknown	ubiquitin-dependent protein catabolic process, ubiquitin protein ligase binding	GO:0006511, GO:0031625	unknown
SL2.50ch01	75544681	Solyc01g067140	75542772	75544952	Cullin-1	unknown	ubiquitin-dependent protein catabolic process, ubiquitin protein ligase binding	GO:0006511, GO:0031625	unknown
SL2.50ch01	75544720	Solyc01g067140	75542772	75544952	Cullin-1	unknown	ubiquitin-dependent protein catabolic process, ubiquitin protein ligase binding	GO:0006511, GO:0031625	unknown
SL2.50ch01	75557507	Solyc01g067150	75557343	75558088	CC-NBS-LRR disease resistance protein	unknown	ADP binding	GO:0043531	unknown
SL2.50ch01	75576907	Solyc01g067170	75576408	75576971	LOW QUALITY:cullin 1	unknown	unknown	unknown	unknown
SL2.50ch01	75606866	Solyc01g067180	75606030	75607159	Cullin-1	unknown	unknown	unknown	unknown
SL2.50ch01	75613730	Solyc01g067200	75612561	75613957	cullin 1	unknown	ubiquitin-dependent protein catabolic process, ubiquitin protein ligase binding	GO:0006511, GO:0031625	unknown
SL2.50ch01	75618848	Solyc01g067210	75618611	75623746	cullin 1	unknown	ubiquitin-dependent protein catabolic process, cullin-RING ubiquitin ligase complex, ubiquitin protein ligase binding	GO:0006511, GO:0031461, GO:0031625	unknown
SL2.50ch01	75631396	Solyc01g067240	75630904	75632430	unknown	unknown	unknown	unknown	unknown
SL2.50ch01	75670003	Solyc01g067270	75663995	75673118	Pyrophosphate--fructose 6-phosphate 1-phosphotransferase subunit alpha	unknown	unknown	unknown	unknown
SL2.50ch01	75672636	Solyc01g067270	75663995	75673118	Pyrophosphate--fructose 6-phosphate 1-phosphotransferase subunit alpha	unknown	unknown	unknown	unknown
SL2.50ch01	75807529	Solyc01g067330	75805303	75807770	CASP-like protein	unknown	unknown	unknown	unknown
SL2.50ch01	75813117	Solyc01g067350	75812003	75813413	Glycosyltransferase	unknown	metabolic process, transferase activity, transferring hexosyl groups	GO:0008152, GO:0016758	unknown
SL2.50ch01	75962364	Solyc01g067410	75962219	75963226	Pectinesterase	unknown	cell wall, pectinesterase activity, cell wall modification	GO:0005618, GO:0030599, GO:0042545	unknown
SL2.50ch01	75962814	Solyc01g067410	75962219	75963226	Pectinesterase	unknown	cell wall, pectinesterase activity, cell wall modification	GO:0005618, GO:0030599, GO:0042545	unknown
SL2.50ch01	75996527	Solyc01g067420	75996277	75997341	Pectinesterase	unknown	cell wall, pectinesterase activity, cell wall modification	GO:0005618, GO:0030599, GO:0042545	unknown
SL2.50ch01	75996641	Solyc01g067420	75996277	75997341	Pectinesterase	unknown	cell wall, pectinesterase activity, cell wall modification	GO:0005618, GO:0030599, GO:0042545	unknown
SL2.50ch01	75996694	Solyc01g067420	75996277	75997341	Pectinesterase	unknown	cell wall, pectinesterase activity, cell wall modification	GO:0005618, GO:0030599, GO:0042545	unknown
SL2.50ch01	75996977	Solyc01g067420	75996277	75997341	Pectinesterase	unknown	cell wall, pectinesterase activity, cell wall modification	GO:0005618, GO:0030599, GO:0042545	unknown
SL2.50ch01	76139487	Solyc01g067450	76139263	76142421	unknown	unknown	unknown	unknown	unknown
SL2.50ch01	76139751	Solyc01g067450	76139263	76142421	unknown	unknown	unknown	unknown	unknown
SL2.50ch01	76228295	Solyc01g067500	76222061	76232417	Serine/threonine-protein phosphatase 2A regulatory subunit B	unknown	calcium ion binding	GO:0005509	unknown
SL2.50ch01	76265588	Solyc01g067520	76263827	76267737	Cellulose synthase, putative	unknown	membrane, cellulose synthase (UDP-forming) activity, cellulose biosynthetic process	GO:0016020, GO:0016760, GO:0030244	unknown
SL2.50ch01	76266699	Solyc01g067520	76263827	76267737	Cellulose synthase, putative	unknown	membrane, cellulose synthase (UDP-forming) activity, cellulose biosynthetic process	GO:0016020, GO:0016760, GO:0030244	unknown
SL2.50ch01	76273127	Solyc01g067530	76271911	76282807	GTPase obg	unknown	nucleotide binding, magnesium ion binding, GTPase activity, GTP binding	GO:0000166, GO:0000287, GO:0003924, GO:0005525	unknown
SL2.50ch01	76353702	Solyc01g067560	76351151	76371110	Always early, putative	unknown	DNA binding, transcription, DNA-templated, cell cycle, transcriptional repressor complex	GO:0003677, GO:0006351, GO:0007049, GO:0017053	unknown
SL2.50ch01	76382196	Solyc01g067570	76381739	76383939	Adaptin family protein	unknown	unknown	unknown	unknown
SL2.50ch01	76443747	Solyc01g067600	76439965	76448706	Zinc finger, CW-type	unknown	zinc ion binding	GO:0008270	unknown
SL2.50ch01	76451001	Solyc01g067610	76450581	76451328	DNA-directed RNA polymerase subunit beta	unknown	unknown	unknown	unknown
SL2.50ch01	76474830	Solyc01g067630	76473886	76476516	NAD(P)-binding Rossmann-fold superfamily protein	unknown	unknown	unknown	unknown
SL2.50ch01	76580616	Solyc01g067690	76580324	76581931	Sgf11 (Transcriptional regulation protein) protein	unknown	unknown	unknown	unknown
SL2.50ch01	76581206	Solyc01g067690	76580324	76581931	Sgf11 (Transcriptional regulation protein) protein	unknown	unknown	unknown	unknown
SL2.50ch01	76598370	Solyc01g067700	76588790	76604301	SAGA-associated factor 11	unknown	unknown	unknown	unknown
SL2.50ch01	76745497	Solyc01g067770	76744834	76745820	LOW QUALITY:DnaJ domain-containing protein	unknown	unknown	unknown	unknown
SL2.50ch01	76745785	Solyc01g067770	76744834	76745820	LOW QUALITY:DnaJ domain-containing protein	unknown	unknown	unknown	unknown
SL2.50ch01	76761089	Solyc01g067780	76759583	76762294	DnaJ domain-containing protein	unknown	unknown	unknown	unknown
SL2.50ch01	76803097	Solyc01g067830	76802553	76806889	U1 small nuclear ribonucleoprotein C	unknown	spliceosomal snRNP assembly, mRNA splicing, via spliceosome, U1 snRNP, nucleic acid binding, nucleus, zinc ion binding	GO:0000387, GO:0000398, GO:0005685, GO:0003676, GO:0005634, GO:0008270	unknown
SL2.50ch01	76810528	Solyc01g067840	76810355	76810889	LOW QUALITY:breaking of asymmetry in the stomatal lineage	unknown	unknown	unknown	unknown
SL2.50ch01	76810718	Solyc01g067840	76810355	76810889	LOW QUALITY:breaking of asymmetry in the stomatal lineage	unknown	unknown	unknown	unknown
SL2.50ch01	76810765	Solyc01g067840	76810355	76810889	LOW QUALITY:breaking of asymmetry in the stomatal lineage	unknown	unknown	unknown	unknown
SL2.50ch01	76830781	Solyc01g067850	76830505	76832806	Peroxidase	unknown	peroxidase activity, response to oxidative stress, heme binding, oxidation-reduction process, hydrogen peroxide catabolic process	GO:0004601, GO:0006979, GO:0020037, GO:0055114, GO:0042744	unknown
SL2.50ch01	76831366	Solyc01g067850	76830505	76832806	Peroxidase	unknown	peroxidase activity, response to oxidative stress, heme binding, oxidation-reduction process, hydrogen peroxide catabolic process	GO:0004601, GO:0006979, GO:0020037, GO:0055114, GO:0042744	unknown
SL2.50ch01	76831450	Solyc01g067850	76830505	76832806	Peroxidase	unknown	peroxidase activity, response to oxidative stress, heme binding, oxidation-reduction process, hydrogen peroxide catabolic process	GO:0004601, GO:0006979, GO:0020037, GO:0055114, GO:0042744	unknown
SL2.50ch01	76832507	Solyc01g067850	76830505	76832806	Peroxidase	unknown	peroxidase activity, response to oxidative stress, heme binding, oxidation-reduction process, hydrogen peroxide catabolic process	GO:0004601, GO:0006979, GO:0020037, GO:0055114, GO:0042744	unknown
SL2.50ch01	76841239	Solyc01g067860	76839927	76841525	Peroxidase	unknown	peroxidase activity, response to oxidative stress, heme binding, oxidation-reduction process, hydrogen peroxide catabolic process	GO:0004601, GO:0006979, GO:0020037, GO:0055114, GO:0042744	unknown
SL2.50ch01	76863614	Solyc01g067880	76862436	76864655	Peroxidase	unknown	peroxidase activity, response to oxidative stress, heme binding, oxidation-reduction process	GO:0004601, GO:0006979, GO:0020037, GO:0055114	unknown
SL2.50ch01	76864348	Solyc01g067880	76862436	76864655	Peroxidase	unknown	peroxidase activity, response to oxidative stress, heme binding, oxidation-reduction process	GO:0004601, GO:0006979, GO:0020037, GO:0055114	unknown
SL2.50ch01	76930916	Solyc01g067920	76930648	76932644	Transposon-like element Lyt2-1 DNA	unknown	regulation of transcription, DNA-templated, zinc ion binding	GO:0006355, GO:0008270	unknown
SL2.50ch01	77002896	Solyc01g067960	77002670	77002966	unknown	unknown	unknown	unknown	unknown
SL2.50ch01	77009809	Solyc01g067970	77009619	77009915	unknown	unknown	unknown	unknown	unknown
SL2.50ch01	77061396	Solyc01g068010	77060515	77061593	LOW QUALITY:Phosphoglycerate mutase-like family protein	unknown	unknown	unknown	unknown
SL2.50ch01	77061468	Solyc01g068010	77060515	77061593	LOW QUALITY:Phosphoglycerate mutase-like family protein	unknown	unknown	unknown	unknown
SL2.50ch01	77064920	Solyc01g068020	77063642	77066438	Polyketide cyclase / dehydrase and lipid transport protein	unknown	unknown	unknown	unknown
SL2.50ch01	77079972	Solyc01g068050	77079503	77083922	tRNA guanosine-2'-O-methyltransferase TRM13	unknown	tRNA processing, methyltransferase activity	GO:0008033, GO:0008168	unknown
SL2.50ch01	77122432	Solyc01g068080	77121171	77124462	Cinnamoyl-CoA reductase, putative	unknown	catalytic activity, coenzyme binding	GO:0003824, GO:0050662	unknown
SL2.50ch01	77129179	Solyc01g068090	77129127	77129432	unknown	unknown	unknown	unknown	unknown
SL2.50ch01	77129327	Solyc01g068090	77129127	77129432	unknown	unknown	unknown	unknown	unknown
SL2.50ch01	77129414	Solyc01g068090	77129127	77129432	unknown	unknown	unknown	unknown	unknown
SL2.50ch01	77196510	Solyc01g068100	77195384	77202553	Squamosa promoter binding protein12a	SlySBP12a	DNA binding, nucleus	GO:0003677, GO:0005634	unknown
SL2.50ch01	77387070	Solyc01g068260	77376791	77390029	BRCT domain-containing family protein	unknown	unknown	unknown	unknown
SL2.50ch01	77502314	Solyc01g068300	77501457	77504180	Chromatin remodeling 31, putative	unknown	ATP binding	GO:0005524	unknown
SL2.50ch01	77568885	Solyc01g068350	77568160	77570495	Crossover junction endonuclease MUS81-like protein	unknown	unknown	unknown	unknown
SL2.50ch01	77601207	Solyc01g068390	77600346	77605628	LIM domain and RING finger protein	unknown	protein binding, zinc ion binding	GO:0005515, GO:0008270	unknown
SL2.50ch01	77623695	Solyc01g068400	77621135	77629649	Tubulin-specific chaperone A	unknown	tubulin complex assembly, post-chaperonin tubulin folding pathway, beta-tubulin binding	GO:0007021, GO:0007023, GO:0048487	unknown
SL2.50ch01	77674014	Solyc01g068420	77672583	77675104	Trichome birefringence-like protein	unknown	unknown	unknown	unknown
SL2.50ch01	77731263	Solyc01g068480	77720769	77734644	Embryo defective 2765	unknown	mRNA splicing, via spliceosome, spliceosomal complex	GO:0000398, GO:0005681	unknown
SL2.50ch01	77731661	Solyc01g068480	77720769	77734644	Embryo defective 2765	unknown	mRNA splicing, via spliceosome, spliceosomal complex	GO:0000398, GO:0005681	unknown
SL2.50ch01	77754766	Solyc01g068520	77754710	77754910	LOW QUALITY:UDP-glucosyl transferase 72B3	unknown	unknown	unknown	unknown
SL2.50ch01	77821790	Solyc01g068610	77812381	77829700	unknown	unknown	unknown	unknown	unknown
SL2.50ch01	77838084	Solyc01g068630	77836106	77839541	Haloacid dehalogenase-like hydrolase family protein	unknown	metabolic process, hydrolase activity	GO:0008152, GO:0016787	unknown
SL2.50ch01	78193121	Solyc01g079120	78193056	78193498	LOW QUALITY:PLAC8 family protein	unknown	unknown	unknown	unknown
SL2.50ch01	78193136	Solyc01g079120	78193056	78193498	LOW QUALITY:PLAC8 family protein	unknown	unknown	unknown	unknown
SL2.50ch01	78193157	Solyc01g079120	78193056	78193498	LOW QUALITY:PLAC8 family protein	unknown	unknown	unknown	unknown
SL2.50ch01	78193163	Solyc01g079120	78193056	78193498	LOW QUALITY:PLAC8 family protein	unknown	unknown	unknown	unknown
SL2.50ch01	78193186	Solyc01g079120	78193056	78193498	LOW QUALITY:PLAC8 family protein	unknown	unknown	unknown	unknown
SL2.50ch01	78193256	Solyc01g079120	78193056	78193498	LOW QUALITY:PLAC8 family protein	unknown	unknown	unknown	unknown
SL2.50ch01	78193261	Solyc01g079120	78193056	78193498	LOW QUALITY:PLAC8 family protein	unknown	unknown	unknown	unknown
SL2.50ch01	78223827	Solyc01g079140	78223772	78224342	LOW QUALITY:evolutionarily conserved C-terminal region 2	unknown	unknown	unknown	unknown
SL2.50ch01	78223976	Solyc01g079140	78223772	78224342	LOW QUALITY:evolutionarily conserved C-terminal region 2	unknown	unknown	unknown	unknown
SL2.50ch01	78224145	Solyc01g079140	78223772	78224342	LOW QUALITY:evolutionarily conserved C-terminal region 2	unknown	unknown	unknown	unknown
SL2.50ch01	78259498	Solyc01g079170	78258537	78261050	Hexosyltransferase	unknown	transferase activity, transferring glycosyl groups	GO:0016757	unknown
SL2.50ch01	78279230	Solyc01g079180	78276908	78279511	Pectinesterase	unknown	cell wall, pectinesterase activity, cell wall modification	GO:0005618, GO:0030599, GO:0042545	unknown
SL2.50ch01	78280557	Solyc01g079190	78280172	78280655	LOW QUALITY:Sucrose-6F-phosphate phosphohydrolase family protein	unknown	unknown	unknown	unknown
SL2.50ch01	78368904	Solyc01g079280	78368831	78368995	LOW QUALITY:Pmr5/Cas1p GDSL/SGNH-like acyl-esterase family protein (DUF828)	unknown	unknown	unknown	unknown
SL2.50ch01	78378468	Solyc01g079300	78378206	78381351	Stachyose synthase, putative	unknown	catalytic activity	GO:0003824	unknown
SL2.50ch01	78378747	Solyc01g079300	78378206	78381351	Stachyose synthase, putative	unknown	catalytic activity	GO:0003824	unknown
SL2.50ch01	78380500	Solyc01g079300	78378206	78381351	Stachyose synthase, putative	unknown	catalytic activity	GO:0003824	unknown
SL2.50ch01	78387938	Solyc01g079310	78387524	78393337	heme binding protein	unknown	heme binding	GO:0020037	unknown
SL2.50ch01	78457841	Solyc01g079370	78455070	78458816	GRAS family transcription factor, putative	unknown	unknown	unknown	unknown
SL2.50ch01	78458649	Solyc01g079370	78455070	78458816	GRAS family transcription factor, putative	unknown	unknown	unknown	unknown
SL2.50ch01	78482005	Solyc01g079400	78480169	78483143	TRICHOME BIREFRINGENCE-LIKE 6	unknown	unknown	unknown	unknown
SL2.50ch01	78509960	Solyc01g079450	78502912	78513024	Dipeptidyl-peptidase, putative	unknown	proteolysis, serine-type peptidase activity	GO:0006508, GO:0008236	unknown
SL2.50ch01	78514195	Solyc01g079460	78513875	78514891	LOW QUALITY:BnaC09g16130D protein	unknown	unknown	unknown	unknown
SL2.50ch01	78514206	Solyc01g079460	78513875	78514891	LOW QUALITY:BnaC09g16130D protein	unknown	unknown	unknown	unknown
SL2.50ch01	78514508	Solyc01g079460	78513875	78514891	LOW QUALITY:BnaC09g16130D protein	unknown	unknown	unknown	unknown
SL2.50ch01	78559092	Solyc01g079510	78558825	78579954	WD40/YVTN repeat-like-containing domain,Bromodomain isoform 1	unknown	protein binding	GO:0005515	unknown
SL2.50ch01	78633289	Solyc01g079560	78631767	78633655	B3 domain-containing protein	unknown	DNA binding	GO:0003677	unknown
SL2.50ch01	78644979	Solyc01g079570	78640979	78646642	Beta-D-xylosidase family protein	unknown	hydrolase activity, hydrolyzing O-glycosyl compounds, carbohydrate metabolic process	GO:0004553, GO:0005975	unknown
SL2.50ch01	78713572	Solyc01g079610	78713087	78719065	DNAJ heat shock family protein	unknown	protein folding, unfolded protein binding	GO:0006457, GO:0051082	unknown
SL2.50ch01	78782582	Solyc01g079650	78773065	78783923	CTP synthase	unknown	CTP synthase activity, pyrimidine nucleotide biosynthetic process, CTP biosynthetic process	GO:0003883, GO:0006221, GO:0006241	unknown
SL2.50ch01	78911282	Solyc01g079760	78905820	78913904	Peroxisomal carrier protein	unknown	unknown	unknown	unknown
SL2.50ch01	79074439	Solyc01g079900	79073942	79074547	LOW QUALITY:Eukaryotic aspartyl protease family protein	unknown	aspartic-type endopeptidase activity, proteolysis	GO:0004190, GO:0006508	unknown
SL2.50ch01	79074510	Solyc01g079900	79073942	79074547	LOW QUALITY:Eukaryotic aspartyl protease family protein	unknown	aspartic-type endopeptidase activity, proteolysis	GO:0004190, GO:0006508	unknown
SL2.50ch01	79076845	Solyc01g079910	79076733	79077971	LOW QUALITY:Xyloglucan-specific endoglucanase inhibitor protein 2	unknown	aspartic-type endopeptidase activity, proteolysis	GO:0004190, GO:0006508	unknown
SL2.50ch01	79077660	Solyc01g079910	79076733	79077971	LOW QUALITY:Xyloglucan-specific endoglucanase inhibitor protein 2	unknown	aspartic-type endopeptidase activity, proteolysis	GO:0004190, GO:0006508	unknown
SL2.50ch01	79077726	Solyc01g079910	79076733	79077971	LOW QUALITY:Xyloglucan-specific endoglucanase inhibitor protein 2	unknown	aspartic-type endopeptidase activity, proteolysis	GO:0004190, GO:0006508	unknown
SL2.50ch01	79081322	Solyc01g079920	79078428	79081537	Eukaryotic aspartyl protease family protein	unknown	aspartic-type endopeptidase activity, proteolysis	GO:0004190, GO:0006508	unknown
SL2.50ch01	79090035	Solyc01g079930	79088496	79090548	Xyloglucan-specific endoglucanase inhibitor 9	unknown	aspartic-type endopeptidase activity, proteolysis	GO:0004190, GO:0006508	unknown
SL2.50ch01	79099283	Solyc01g079950	79098982	79100805	Xyloglucan-specific endoglucanase inhibitor protein 2	unknown	aspartic-type endopeptidase activity, proteolysis	GO:0004190, GO:0006508	unknown
SL2.50ch01	79121143	Solyc01g079980	79120576	79122030	Eukaryotic aspartyl protease family protein	unknown	aspartic-type endopeptidase activity, proteolysis	GO:0004190, GO:0006508	unknown
SL2.50ch01	79130486	Solyc01g080000	79130393	79131730	Eukaryotic aspartyl protease family protein	unknown	aspartic-type endopeptidase activity, proteolysis	GO:0004190, GO:0006508	unknown
SL2.50ch01	79131101	Solyc01g080000	79130393	79131730	Eukaryotic aspartyl protease family protein	unknown	aspartic-type endopeptidase activity, proteolysis	GO:0004190, GO:0006508	unknown
SL2.50ch01	79139722	Solyc01g080010	79139189	79140725	xyloglucan endoglucanase inhibitor	xegip	aspartic-type endopeptidase activity, proteolysis	GO:0004190, GO:0006508	unknown
SL2.50ch01	79154629	Solyc01g080030	79154526	79155846	NADP-dependent alkenal double bond reductase	unknown	unknown	unknown	unknown
SL2.50ch01	79159984	Solyc01g080040	79157319	79164740	Dual specificity protein phosphatase, putative	unknown	protein dephosphorylation, protein tyrosine/serine/threonine phosphatase activity, dephosphorylation, phosphatase activity	GO:0006470, GO:0008138, GO:0016311, GO:0016791	unknown
SL2.50ch01	79204295	Solyc01g080060	79204245	79204730	unknown	unknown	unknown	unknown	unknown
SL2.50ch01	79277271	Solyc01g080120	79276700	79278766	cytochrome P450 family protein	unknown	unknown	unknown	unknown
SL2.50ch01	79406101	Solyc01g080200	79405080	79416727	Mediator of RNA polymerase II transcription subunit 33A	unknown	unknown	unknown	unknown
SL2.50ch01	79409426	Solyc01g080200	79405080	79416727	Mediator of RNA polymerase II transcription subunit 33A	unknown	unknown	unknown	unknown
SL2.50ch01	79414357	Solyc01g080200	79405080	79416727	Mediator of RNA polymerase II transcription subunit 33A	unknown	unknown	unknown	unknown
SL2.50ch01	79434148	Solyc01g080220	79433338	79435320	Endo-1,3-1,4-beta-d-glucanase, putative	unknown	hydrolase activity	GO:0016787	unknown
SL2.50ch01	79435082	Solyc01g080220	79433338	79435320	Endo-1,3-1,4-beta-d-glucanase, putative	unknown	hydrolase activity	GO:0016787	unknown
SL2.50ch01	79545215	Solyc01g080310	79540520	79545883	Pentatricopeptide repeat-containing protein family	unknown	protein binding	GO:0005515	unknown
SL2.50ch01	79634333	Solyc01g080390	79632544	79635732	unknown	unknown	unknown	unknown	unknown
SL2.50ch01	79634790	Solyc01g080390	79632544	79635732	unknown	unknown	unknown	unknown	unknown
SL2.50ch01	79668187	Solyc01g080430	79666308	79671359	RING/U-box superfamily protein	unknown	protein binding, zinc ion binding	GO:0005515, GO:0008270	unknown
SL2.50ch01	79698100	Solyc01g080460	79695267	79703679	pyruvate orthophosphate dikinase	unknown	catalytic activity, ATP binding, kinase activity, phosphorylation, pyruvate metabolic process, pyruvate, phosphate dikinase activity, transferase activity, transferring phosphorus-containing groups	GO:0003824, GO:0005524, GO:0016301, GO:0016310, GO:0006090, GO:0050242, GO:0016772	unknown
SL2.50ch01	79791851	Solyc01g080550	79791769	79793676	inosine-uridine preferring nucleoside hydrolase family protein	unknown	unknown	unknown	unknown
SL2.50ch01	79793384	Solyc01g080550	79791769	79793676	inosine-uridine preferring nucleoside hydrolase family protein	unknown	unknown	unknown	unknown
SL2.50ch01	79810684	Solyc01g080570	79807341	79814279	inosine-uridine preferring nucleoside hydrolase family protein	unknown	unknown	unknown	unknown
SL2.50ch01	79811191	Solyc01g080570	79807341	79814279	inosine-uridine preferring nucleoside hydrolase family protein	unknown	unknown	unknown	unknown
SL2.50ch01	79822520	Solyc01g080580	79818667	79823271	inosine-uridine preferring nucleoside hydrolase family protein	unknown	unknown	unknown	unknown
SL2.50ch01	79822849	Solyc01g080580	79818667	79823271	inosine-uridine preferring nucleoside hydrolase family protein	unknown	unknown	unknown	unknown
SL2.50ch01	79876751	Solyc01g080630	79876648	79876797	LOW QUALITY:transmembrane protein, putative (DUF677)	unknown	unknown	unknown	unknown
SL2.50ch01	79899366	Solyc01g080660	79898102	79902441	RNA-binding (RRM/RBD/RNP motifs) family protein	unknown	nucleotide binding, nucleic acid binding	GO:0000166, GO:0003676	unknown
SL2.50ch01	79926501	Solyc01g080680	79926315	79930003	Sugar facilitator protein 3	SlSFP3	transporter activity, integral component of membrane, transmembrane transport, membrane, transmembrane transporter activity	GO:0005215, GO:0016021, GO:0055085, GO:0016020, GO:0022891, GO:0022857	unknown
SL2.50ch01	79951613	Solyc01g080700	79946668	79955510	inosine-uridine preferring nucleoside hydrolase family protein	unknown	unknown	unknown	unknown
SL2.50ch01	79954187	Solyc01g080700	79946668	79955510	inosine-uridine preferring nucleoside hydrolase family protein	unknown	unknown	unknown	unknown
SL2.50ch01	79957523	Solyc01g080710	79957378	79957536	LOW QUALITY:Protein Ycf2	unknown	ATP binding, chloroplast	GO:0005524, GO:0009507	unknown
SL2.50ch01	79957528	Solyc01g080710	79957378	79957536	LOW QUALITY:Protein Ycf2	unknown	ATP binding, chloroplast	GO:0005524, GO:0009507	unknown
SL2.50ch01	79998660	Solyc01g080770	79996218	79999562	Non-specific serine/threonine protein kinase	unknown	protein kinase activity, ATP binding, protein phosphorylation, protein binding	GO:0004672, GO:0005524, GO:0006468, GO:0005515	unknown
SL2.50ch01	80017664	Solyc01g080780	80015564	80019025	Translocase of chloroplast	unknown	GTP binding, hydrolase activity, acting on acid anhydrides	GO:0005525, GO:0016817	unknown
SL2.50ch01	80077454	Solyc01g080800	80077364	80078779	Plant basic secretory family protein	unknown	unknown	unknown	unknown
SL2.50ch01	80129633	Solyc01g080840	80126051	80142615	Protein translocase subunit SecA	unknown	ATP binding, protein targeting, intracellular protein transport, membrane, protein import	GO:0005524, GO:0006605, GO:0006886, GO:0016020, GO:0017038	unknown
SL2.50ch01	80147495	Solyc01g080850	80143569	80149736	Protein transport protein SEC23	unknown	intracellular protein transport, endoplasmic reticulum to Golgi vesicle-mediated transport, zinc ion binding, COPII vesicle coat	GO:0006886, GO:0006888, GO:0008270, GO:0030127	unknown
SL2.50ch01	80305292	Solyc01g080970	80305066	80306553	Methyltransferase	unknown	methyltransferase activity	GO:0008168	unknown
SL2.50ch01	80306331	Solyc01g080970	80305066	80306553	Methyltransferase	unknown	methyltransferase activity	GO:0008168	unknown
SL2.50ch01	80320216	Solyc01g081010	80319039	80322870	Nucleolar GTP-binding protein 1	unknown	GTP binding, nucleolus	GO:0005525, GO:0005730	unknown
SL2.50ch01	80390653	Solyc01g081060	80388141	80391373	xyloglucan endotransglucosylase-hydrolase XTH5	unknown	hydrolase activity, hydrolyzing O-glycosyl compounds, carbohydrate metabolic process, cell wall, cellular glucan metabolic process, xyloglucan:xyloglucosyl transferase activity, apoplast, xyloglucan metabolic process, cell wall biogenesis	GO:0004553, GO:0005975, GO:0005618, GO:0006073, GO:0016762, GO:0048046, GO:0010411, GO:0042546	unknown
SL2.50ch01	80445492	Solyc01g081110	80444157	80446096	Pentatricopeptide repeat-containing protein	unknown	protein dimerization activity	GO:0046983	unknown
SL2.50ch01	80473831	Solyc01g081170	80471010	80474800	Beta-glucosidase, putative	unknown	unknown	unknown	unknown
SL2.50ch01	80474500	Solyc01g081170	80471010	80474800	Beta-glucosidase, putative	unknown	unknown	unknown	unknown
SL2.50ch01	80475226	Solyc01g081180	80475022	80475603	Beta-glucosidase, putative	unknown	hydrolase activity, hydrolyzing O-glycosyl compounds, carbohydrate metabolic process	GO:0004553, GO:0005975	unknown
SL2.50ch01	80507749	Solyc01g081240	80505922	80508302	Pentatricopeptide repeat-containing protein	unknown	protein binding	GO:0005515	unknown
SL2.50ch01	80520199	Solyc01g081280	80520037	80520317	Redox-regulatory protein FAM213A	unknown	oxidation-reduction process	GO:0055114	unknown
SL2.50ch01	80524905	Solyc01g081290	80522948	80530233	Pentatricopeptide repeat-containing protein	unknown	protein binding, zinc ion binding	GO:0005515, GO:0008270	unknown
SL2.50ch01	80537902	Solyc01g081300	80534232	80541222	Phosphoribosylaminoimidazole-succinocarboxamide synthase, chloroplastic	unknown	phosphoribosylaminoimidazolesuccinocarboxamide synthase activity, purine nucleotide biosynthetic process, ATP binding	GO:0004639, GO:0006164, GO:0005524	unknown
SL2.50ch01	80566170	Solyc01g081330	80552137	80568735	Chaperone protein DNAj, putative	unknown	ATP binding, protein folding, response to heat, unfolded protein binding, heat shock protein binding	GO:0005524, GO:0006457, GO:0009408, GO:0051082, GO:0031072	unknown
SL2.50ch01	80579674	Solyc01g081340	80579110	80580823	S-adenosyl-L-methionine:salicylic acid carboxyl methyltransferase 1	unknown	methyltransferase activity	GO:0008168	unknown
SL2.50ch01	80588920	Solyc01g081360	80588878	80589333	LOW QUALITY:No-insensitive guanylyl cyclase iii	unknown	unknown	unknown	unknown
SL2.50ch01	80588999	Solyc01g081360	80588878	80589333	LOW QUALITY:No-insensitive guanylyl cyclase iii	unknown	unknown	unknown	unknown
SL2.50ch01	80589025	Solyc01g081360	80588878	80589333	LOW QUALITY:No-insensitive guanylyl cyclase iii	unknown	unknown	unknown	unknown
SL2.50ch01	80589086	Solyc01g081360	80588878	80589333	LOW QUALITY:No-insensitive guanylyl cyclase iii	unknown	unknown	unknown	unknown
SL2.50ch01	80618058	Solyc01g081420	80616503	80623335	Serrate RNA effector molecule	unknown	unknown	unknown	unknown
SL2.50ch01	80618131	Solyc01g081420	80616503	80623335	Serrate RNA effector molecule	unknown	unknown	unknown	unknown
SL2.50ch01	80622742	Solyc01g081420	80616503	80623335	Serrate RNA effector molecule	unknown	unknown	unknown	unknown
SL2.50ch01	80634733	Solyc01g081430	80626178	80646394	DNA replication and repair recF	unknown	unknown	unknown	unknown
SL2.50ch01	80684153	Solyc01g081480	80683215	80686903	alpha/beta-Hydrolases superfamily protein	unknown	hydrolase activity, acting on ester bonds	GO:0016788	unknown
SL2.50ch01	80712601	Solyc01g081520	80711790	80722430	30S ribosomal S2	unknown	structural constituent of ribosome, intracellular, ribosome, translation, metabolic process, uridylyltransferase activity	GO:0003735, GO:0005622, GO:0005840, GO:0006412, GO:0008152, GO:0070569	unknown
SL2.50ch01	80723755	Solyc01g081530	80723556	80725533	Annexin	unknown	calcium ion binding, calcium-dependent phospholipid binding	GO:0005509, GO:0005544	unknown
SL2.50ch01	80775332	Solyc01g081580	80775027	80775500	LOW QUALITY:Non-specific lipid-transfer protein	unknown	lipid transport, lipid binding	GO:0006869, GO:0008289	unknown
SL2.50ch01	80792998	Solyc01g081600	80791839	80793152	Non-specific lipid-transfer protein	unknown	lipid transport, lipid binding	GO:0006869, GO:0008289	unknown
SL2.50ch01	81099200	Solyc01g073730	81097986	81102912	cofactor of nitrate reductase and xanthine dehydrogenase 2	unknown	catalytic activity, metal ion binding, 4 iron, 4 sulfur cluster binding, iron-sulfur cluster binding, Mo-molybdopterin cofactor biosynthetic process, molybdopterin synthase complex	GO:0003824, GO:0046872, GO:0051539, GO:0051536, GO:0006777, GO:0019008	unknown
SL2.50ch01	81193653	Solyc01g073860	81193425	81194192	Cysteine/Histidine-rich C1 domain family protein	unknown	unknown	unknown	unknown
SL2.50ch01	81193788	Solyc01g073860	81193425	81194192	Cysteine/Histidine-rich C1 domain family protein	unknown	unknown	unknown	unknown
SL2.50ch01	81194001	Solyc01g073860	81193425	81194192	Cysteine/Histidine-rich C1 domain family protein	unknown	unknown	unknown	unknown
SL2.50ch01	81199664	Solyc01g073870	81195805	81207271	Transposon protein, putative, CACTA, En/Spm sub-class	unknown	unknown	unknown	unknown
SL2.50ch01	81211751	Solyc01g073880	81211353	81211961	LOW QUALITY:Cysteine/Histidine-rich C1 domain family protein	unknown	unknown	unknown	unknown
SL2.50ch01	81318194	Solyc01g073980	81318105	81319124	Lysine-specific demethylase 3A	unknown	unknown	unknown	unknown
SL2.50ch01	81318253	Solyc01g073980	81318105	81319124	Lysine-specific demethylase 3A	unknown	unknown	unknown	unknown
SL2.50ch01	81318313	Solyc01g073980	81318105	81319124	Lysine-specific demethylase 3A	unknown	unknown	unknown	unknown
SL2.50ch01	81318437	Solyc01g073980	81318105	81319124	Lysine-specific demethylase 3A	unknown	unknown	unknown	unknown
SL2.50ch01	81318505	Solyc01g073980	81318105	81319124	Lysine-specific demethylase 3A	unknown	unknown	unknown	unknown
SL2.50ch01	81318507	Solyc01g073980	81318105	81319124	Lysine-specific demethylase 3A	unknown	unknown	unknown	unknown
SL2.50ch01	81318580	Solyc01g073980	81318105	81319124	Lysine-specific demethylase 3A	unknown	unknown	unknown	unknown
SL2.50ch01	81318634	Solyc01g073980	81318105	81319124	Lysine-specific demethylase 3A	unknown	unknown	unknown	unknown
SL2.50ch01	81318683	Solyc01g073980	81318105	81319124	Lysine-specific demethylase 3A	unknown	unknown	unknown	unknown
SL2.50ch01	81318714	Solyc01g073980	81318105	81319124	Lysine-specific demethylase 3A	unknown	unknown	unknown	unknown
SL2.50ch01	81318724	Solyc01g073980	81318105	81319124	Lysine-specific demethylase 3A	unknown	unknown	unknown	unknown
SL2.50ch01	81318760	Solyc01g073980	81318105	81319124	Lysine-specific demethylase 3A	unknown	unknown	unknown	unknown
SL2.50ch01	81318929	Solyc01g073980	81318105	81319124	Lysine-specific demethylase 3A	unknown	unknown	unknown	unknown
SL2.50ch01	81318980	Solyc01g073980	81318105	81319124	Lysine-specific demethylase 3A	unknown	unknown	unknown	unknown
SL2.50ch01	81319073	Solyc01g073980	81318105	81319124	Lysine-specific demethylase 3A	unknown	unknown	unknown	unknown
SL2.50ch01	81319086	Solyc01g073980	81318105	81319124	Lysine-specific demethylase 3A	unknown	unknown	unknown	unknown
SL2.50ch01	81365246	Solyc01g074040	81362900	81368185	Beta-glucosidase, putative	unknown	hydrolase activity, hydrolyzing O-glycosyl compounds, carbohydrate metabolic process	GO:0004553, GO:0005975	unknown
SL2.50ch01	81368068	Solyc01g074040	81362900	81368185	Beta-glucosidase, putative	unknown	hydrolase activity, hydrolyzing O-glycosyl compounds, carbohydrate metabolic process	GO:0004553, GO:0005975	unknown
SL2.50ch01	81377772	Solyc01g074060	81377120	81378069	Beta-glucosidase-like protein	unknown	hydrolase activity, hydrolyzing O-glycosyl compounds, carbohydrate metabolic process	GO:0004553, GO:0005975	unknown
SL2.50ch01	81621019	Solyc01g086640	81617878	81621704	LOW QUALITY:O-fucosyltransferase family protein	unknown	unknown	unknown	unknown
SL2.50ch01	81643980	Solyc01g086680	81642585	81644442	glutathione S-transferase T1	gstt1	protein binding	GO:0005515	unknown
SL2.50ch01	81655519	Solyc01g086700	81655318	81657791	C2 calcium/lipid-binding and GRAM domain protein	unknown	protein binding	GO:0005515	unknown
SL2.50ch01	81655672	Solyc01g086700	81655318	81657791	C2 calcium/lipid-binding and GRAM domain protein	unknown	protein binding	GO:0005515	unknown
SL2.50ch01	81657698	Solyc01g086700	81655318	81657791	C2 calcium/lipid-binding and GRAM domain protein	unknown	protein binding	GO:0005515	unknown
SL2.50ch01	81685227	Solyc01g086730	81684260	81685774	magnesium transporter, putative (DUF803)	unknown	magnesium ion transmembrane transporter activity, magnesium ion transport, integral component of membrane	GO:0015095, GO:0015693, GO:0016021	unknown
SL2.50ch01	81730379	Solyc01g086770	81730376	81730628	LOW QUALITY:Sugar transporter	unknown	integral component of membrane, transmembrane transporter activity, transmembrane transport	GO:0016021, GO:0022857, GO:0055085	unknown
SL2.50ch01	81730555	Solyc01g086770	81730376	81730628	LOW QUALITY:Sugar transporter	unknown	integral component of membrane, transmembrane transporter activity, transmembrane transport	GO:0016021, GO:0022857, GO:0055085	unknown
SL2.50ch01	81737248	Solyc01g086780	81737100	81737612	LOW QUALITY:Flavonoid 3',5'-hydroxylase	unknown	unknown	unknown	unknown
SL2.50ch01	81737318	Solyc01g086780	81737100	81737612	LOW QUALITY:Flavonoid 3',5'-hydroxylase	unknown	unknown	unknown	unknown
SL2.50ch01	81737500	Solyc01g086780	81737100	81737612	LOW QUALITY:Flavonoid 3',5'-hydroxylase	unknown	unknown	unknown	unknown
SL2.50ch01	81737557	Solyc01g086780	81737100	81737612	LOW QUALITY:Flavonoid 3',5'-hydroxylase	unknown	unknown	unknown	unknown
SL2.50ch01	81737806	Solyc01g086790	81737709	81738125	LOW QUALITY:Lysine-specific demethylase 3A	unknown	unknown	unknown	unknown
SL2.50ch01	81737891	Solyc01g086790	81737709	81738125	LOW QUALITY:Lysine-specific demethylase 3A	unknown	unknown	unknown	unknown
SL2.50ch01	81748951	Solyc01g086800	81748613	81749211	Histone H3	unknown	nucleosome, DNA binding, protein heterodimerization activity	GO:0000786, GO:0003677, GO:0046982	unknown
SL2.50ch01	81754003	Solyc01g086810	81751980	81755162	NBS-LRR disease resistance protein	unknown	protein binding, ADP binding	GO:0005515, GO:0043531	unknown
SL2.50ch01	81754108	Solyc01g086810	81751980	81755162	NBS-LRR disease resistance protein	unknown	protein binding, ADP binding	GO:0005515, GO:0043531	unknown
SL2.50ch01	81798134	Solyc01g086870	81797188	81799514	bHLH transcription factor 076	SlbHLH076	protein dimerization activity	GO:0046983	unknown
SL2.50ch01	81804341	Solyc01g086880	81802710	81804567	NAD(P)H-quinone oxidoreductase subunit I, chloroplastic	unknown	NADH dehydrogenase (ubiquinone) activity, oxidation-reduction process	GO:0008137, GO:0055114	unknown
SL2.50ch01	81804470	Solyc01g086880	81802710	81804567	NAD(P)H-quinone oxidoreductase subunit I, chloroplastic	unknown	NADH dehydrogenase (ubiquinone) activity, oxidation-reduction process	GO:0008137, GO:0055114	unknown
SL2.50ch01	81874541	Solyc01g086960	81874063	81875136	Zinc finger A20 and AN1 domain-containing stress-associated protein	unknown	DNA binding, zinc ion binding	GO:0003677, GO:0008270	unknown
SL2.50ch01	81927605	Solyc01g087000	81927498	81928778	Leucine-rich repeat receptor protein kinase EXS	unknown	unknown	unknown	unknown
SL2.50ch01	81928697	Solyc01g087000	81927498	81928778	Leucine-rich repeat receptor protein kinase EXS	unknown	unknown	unknown	unknown
SL2.50ch01	81997266	Solyc01g087060	81993938	81998911	E3 ubiquitin ligase BIG brother, putative	unknown	ubiquitin-protein transferase activity, protein ubiquitination, negative regulation of organ growth	GO:0004842, GO:0016567, GO:0046621	unknown
SL2.50ch01	82016406	Solyc01g087080	82016230	82018672	interferon-activable protein	unknown	unknown	unknown	unknown
SL2.50ch01	82102515	Solyc01g087160	82102045	82103948	Tetratricopeptide repeat (TPR)-like superfamily protein	unknown	unknown	unknown	unknown
SL2.50ch01	82102527	Solyc01g087160	82102045	82103948	Tetratricopeptide repeat (TPR)-like superfamily protein	unknown	unknown	unknown	unknown
SL2.50ch01	82156860	Solyc01g087230	82156370	82157785	mediator of RNA polymerase II transcription subunit	unknown	unknown	unknown	unknown
SL2.50ch01	82209833	Solyc01g087260	82196996	82209916	carotenoid cleavage dioxygenase 1B	ccd1b	oxidoreductase activity, acting on single donors with incorporation of molecular oxygen, incorporation of two atoms of oxygen, oxidation-reduction process	GO:0016702, GO:0055114	unknown
SL2.50ch01	82209833	Solyc01g087270	82209237	82209916	Carotenoid cleavage dioxygenase	unknown	unknown	unknown	unknown
SL2.50ch01	82217467	Solyc01g087280	82215602	82219911	Pectin lyase-like superfamily protein	unknown	polygalacturonase activity, carbohydrate metabolic process	GO:0004650, GO:0005975	unknown
SL2.50ch01	82264689	Solyc01g087320	82225501	82264940	PHD finger family protein	unknown	protein binding, zinc ion binding	GO:0005515, GO:0008270	unknown
SL2.50ch01	82313791	Solyc01g087370	82313238	82330564	unknown	unknown	unknown	unknown	unknown
SL2.50ch01	82436286	Solyc01g087480	82436202	82436468	LOW QUALITY:DNA-directed RNA polymerase subunit beta	unknown	unknown	unknown	unknown
SL2.50ch01	82450529	Solyc01g087500	82445100	82451896	DNA topoisomerase 2	unknown	DNA binding, DNA topoisomerase type II (double strand cut, ATP-hydrolyzing) activity, ATP binding, DNA metabolic process, DNA topological change	GO:0003677, GO:0003918, GO:0005524, GO:0006259, GO:0006265	unknown
SL2.50ch01	82455386	Solyc01g087510	82454893	82458169	LRR receptor-like kinase family protein	unknown	protein binding	GO:0005515	unknown
SL2.50ch01	82455560	Solyc01g087510	82454893	82458169	LRR receptor-like kinase family protein	unknown	protein binding	GO:0005515	unknown
SL2.50ch01	82456470	Solyc01g087510	82454893	82458169	LRR receptor-like kinase family protein	unknown	protein binding	GO:0005515	unknown
SL2.50ch01	82460918	Solyc01g087520	82460392	82461266	Ferredoxin-thioredoxin reductase, variable chain	unknown	lipoate biosynthetic process, lipoate synthase activity, 4 iron, 4 sulfur cluster binding, photosynthesis	GO:0009107, GO:0016992, GO:0051539, GO:0015979	unknown
SL2.50ch01	82483224	Solyc01g087540	82481594	82483967	imidazolonepropionase (Protein of unknown function, DUF642)	unknown	unknown	unknown	unknown
SL2.50ch01	82554205	Solyc01g087600	82552670	82557905	transmembrane protein, putative (DUF288)	unknown	unknown	unknown	unknown
SL2.50ch01	82559874	Solyc01g087610	82558349	82575296	Alpha-N-acetylglucosaminidase	unknown	unknown	unknown	unknown
SL2.50ch01	82569111	Solyc01g087610	82558349	82575296	Alpha-N-acetylglucosaminidase	unknown	unknown	unknown	unknown
SL2.50ch01	82570566	Solyc01g087610	82558349	82575296	Alpha-N-acetylglucosaminidase	unknown	unknown	unknown	unknown
SL2.50ch01	82582843	Solyc01g087630	82582180	82583571	Cinnamyl alcohol dehydrogenase	unknown	unknown	unknown	unknown
SL2.50ch01	82582856	Solyc01g087630	82582180	82583571	Cinnamyl alcohol dehydrogenase	unknown	unknown	unknown	unknown
SL2.50ch01	82582862	Solyc01g087630	82582180	82583571	Cinnamyl alcohol dehydrogenase	unknown	unknown	unknown	unknown
SL2.50ch01	82587481	Solyc01g087640	82584222	82588366	alcohol dehydrogenase	adh	catalytic activity, coenzyme binding	GO:0003824, GO:0050662	unknown
SL2.50ch01	82598718	Solyc01g087660	82598637	82598925	LOW QUALITY:ROP interactive partner 5	unknown	unknown	unknown	unknown
SL2.50ch01	82598827	Solyc01g087660	82598637	82598925	LOW QUALITY:ROP interactive partner 5	unknown	unknown	unknown	unknown
SL2.50ch01	82619384	Solyc01g087700	82619350	82619721	LOW QUALITY:adenosine kinase 2	unknown	unknown	unknown	unknown
SL2.50ch01	82619418	Solyc01g087700	82619350	82619721	LOW QUALITY:adenosine kinase 2	unknown	unknown	unknown	unknown
SL2.50ch01	82619489	Solyc01g087700	82619350	82619721	LOW QUALITY:adenosine kinase 2	unknown	unknown	unknown	unknown
SL2.50ch01	82619528	Solyc01g087700	82619350	82619721	LOW QUALITY:adenosine kinase 2	unknown	unknown	unknown	unknown
SL2.50ch01	82619713	Solyc01g087700	82619350	82619721	LOW QUALITY:adenosine kinase 2	unknown	unknown	unknown	unknown
SL2.50ch01	82623297	Solyc01g087710	82622279	82623866	Structural constituent of ribosome, putative	unknown	unknown	unknown	unknown
SL2.50ch01	82626162	Solyc01g087720	82625446	82656033	structural maintenance of chromosomes 5	unknown	double-strand break repair via homologous recombination, DNA repair, sister chromatid cohesion, Smc5-Smc6 complex	GO:0000724, GO:0006281, GO:0007062, GO:0030915	unknown
SL2.50ch01	82634986	Solyc01g087720	82625446	82656033	structural maintenance of chromosomes 5	unknown	double-strand break repair via homologous recombination, DNA repair, sister chromatid cohesion, Smc5-Smc6 complex	GO:0000724, GO:0006281, GO:0007062, GO:0030915	unknown
SL2.50ch01	82669228	Solyc01g087740	82667503	82669812	Subtilisin-like protease	unknown	serine-type endopeptidase activity, proteolysis	GO:0004252, GO:0006508	unknown
SL2.50ch01	82669237	Solyc01g087740	82667503	82669812	Subtilisin-like protease	unknown	serine-type endopeptidase activity, proteolysis	GO:0004252, GO:0006508	unknown
SL2.50ch01	82680571	Solyc01g087760	82680497	82680734	Subtilisin-like protease	unknown	unknown	unknown	unknown
SL2.50ch01	82680928	Solyc01g087770	82680826	82682414	Subtilisin-like protease	unknown	serine-type endopeptidase activity, proteolysis	GO:0004252, GO:0006508	unknown
SL2.50ch01	82681515	Solyc01g087770	82680826	82682414	Subtilisin-like protease	unknown	serine-type endopeptidase activity, proteolysis	GO:0004252, GO:0006508	unknown
SL2.50ch01	82681978	Solyc01g087770	82680826	82682414	Subtilisin-like protease	unknown	serine-type endopeptidase activity, proteolysis	GO:0004252, GO:0006508	unknown
SL2.50ch01	82682033	Solyc01g087770	82680826	82682414	Subtilisin-like protease	unknown	serine-type endopeptidase activity, proteolysis	GO:0004252, GO:0006508	unknown
SL2.50ch01	82682114	Solyc01g087770	82680826	82682414	Subtilisin-like protease	unknown	serine-type endopeptidase activity, proteolysis	GO:0004252, GO:0006508	unknown
SL2.50ch01	82682179	Solyc01g087770	82680826	82682414	Subtilisin-like protease	unknown	serine-type endopeptidase activity, proteolysis	GO:0004252, GO:0006508	unknown
SL2.50ch01	82690637	Solyc01g087790	82688720	82691375	LOW QUALITY:subtilisin-like serine protease family protein	unknown	serine-type endopeptidase activity, proteolysis	GO:0004252, GO:0006508	unknown
SL2.50ch01	82692690	Solyc01g087800	82691985	82694348	LOW QUALITY:Subtilisin-like protease	unknown	serine-type endopeptidase activity, proteolysis	GO:0004252, GO:0006508	unknown
SL2.50ch01	82693384	Solyc01g087800	82691985	82694348	LOW QUALITY:Subtilisin-like protease	unknown	serine-type endopeptidase activity, proteolysis	GO:0004252, GO:0006508	unknown
SL2.50ch01	82697503	Solyc01g087810	82696867	82699405	subtilisin-like serine protease family protein	unknown	serine-type endopeptidase activity, proteolysis	GO:0004252, GO:0006508	unknown
SL2.50ch01	82712955	Solyc01g087830	82712777	82713741	LOW QUALITY:Subtilisin-like protease	unknown	serine-type endopeptidase activity, proteolysis	GO:0004252, GO:0006508	unknown
SL2.50ch01	82715149	Solyc01g087840	82714623	82717280	Subtilisin-like protease	unknown	serine-type endopeptidase activity, proteolysis	GO:0004252, GO:0006508	unknown
SL2.50ch01	82715306	Solyc01g087840	82714623	82717280	Subtilisin-like protease	unknown	serine-type endopeptidase activity, proteolysis	GO:0004252, GO:0006508	unknown
SL2.50ch01	82715470	Solyc01g087840	82714623	82717280	Subtilisin-like protease	unknown	serine-type endopeptidase activity, proteolysis	GO:0004252, GO:0006508	unknown
SL2.50ch01	82715945	Solyc01g087840	82714623	82717280	Subtilisin-like protease	unknown	serine-type endopeptidase activity, proteolysis	GO:0004252, GO:0006508	unknown
SL2.50ch01	82754734	Solyc01g087880	82752238	82755049	2,3-bisphosphoglycerate-dependent phosphoglycerate mutase	unknown	unknown	unknown	unknown
SL2.50ch01	82772515	Solyc01g087910	82772238	82782161	F-box family protein with WD40/YVTN repeat doamin	unknown	protein binding	GO:0005515	unknown
SL2.50ch01	82777840	Solyc01g087910	82772238	82782161	F-box family protein with WD40/YVTN repeat doamin	unknown	protein binding	GO:0005515	unknown
SL2.50ch01	82783985	Solyc01g087920	82783556	82785653	Carboxypeptidase	unknown	serine-type carboxypeptidase activity, proteolysis	GO:0004185, GO:0006508	unknown
SL2.50ch01	82784722	Solyc01g087920	82783556	82785653	Carboxypeptidase	unknown	serine-type carboxypeptidase activity, proteolysis	GO:0004185, GO:0006508	unknown
SL2.50ch01	82784786	Solyc01g087920	82783556	82785653	Carboxypeptidase	unknown	serine-type carboxypeptidase activity, proteolysis	GO:0004185, GO:0006508	unknown
SL2.50ch01	82784795	Solyc01g087920	82783556	82785653	Carboxypeptidase	unknown	serine-type carboxypeptidase activity, proteolysis	GO:0004185, GO:0006508	unknown
SL2.50ch01	82793263	Solyc01g087940	82792572	82794938	Carboxypeptidase	unknown	serine-type carboxypeptidase activity, proteolysis	GO:0004185, GO:0006508	unknown
SL2.50ch01	82797138	Solyc01g087950	82795371	82797927	Carboxypeptidase	unknown	serine-type carboxypeptidase activity, proteolysis	GO:0004185, GO:0006508	unknown
SL2.50ch01	82803117	Solyc01g087960	82802463	82805366	Carboxypeptidase	unknown	serine-type carboxypeptidase activity, proteolysis	GO:0004185, GO:0006508	unknown
SL2.50ch01	82804513	Solyc01g087960	82802463	82805366	Carboxypeptidase	unknown	serine-type carboxypeptidase activity, proteolysis	GO:0004185, GO:0006508	unknown
SL2.50ch01	82804582	Solyc01g087960	82802463	82805366	Carboxypeptidase	unknown	serine-type carboxypeptidase activity, proteolysis	GO:0004185, GO:0006508	unknown
SL2.50ch01	82876672	Solyc01g088020	82869301	82882887	Transducin/WD40 repeat-like superfamily protein	unknown	protein binding	GO:0005515	unknown
SL2.50ch01	82876672	Solyc01g088040	82875908	82889219	V-type proton ATPase catalytic subunit A	unknown	unknown	unknown	unknown
SL2.50ch01	82907770	Solyc01g088060	82904332	82910171	Nbs-lrr resistance protein, putative	unknown	ADP binding	GO:0043531	unknown
SL2.50ch01	82907875	Solyc01g088060	82904332	82910171	Nbs-lrr resistance protein, putative	unknown	ADP binding	GO:0043531	unknown
SL2.50ch01	82908955	Solyc01g088060	82904332	82910171	Nbs-lrr resistance protein, putative	unknown	ADP binding	GO:0043531	unknown
SL2.50ch01	82909367	Solyc01g088060	82904332	82910171	Nbs-lrr resistance protein, putative	unknown	ADP binding	GO:0043531	unknown
SL2.50ch01	83033820	Solyc01g088170	83032041	83041938	aldehyde oxidase 2	ao2	catalytic activity, oxidoreductase activity, acting on CH-OH group of donors, flavin adenine dinucleotide binding, oxidation-reduction process, iron ion binding, oxidoreductase activity, electron transfer activity, iron-sulfur cluster binding, metal ion binding, 2 iron, 2 sulfur cluster binding	GO:0003824, GO:0016614, GO:0050660, GO:0055114, GO:0005506, GO:0016491, GO:0009055, GO:0051536, GO:0046872, GO:0051537	unknown
SL2.50ch01	83036473	Solyc01g088170	83032041	83041938	aldehyde oxidase 2	ao2	catalytic activity, oxidoreductase activity, acting on CH-OH group of donors, flavin adenine dinucleotide binding, oxidation-reduction process, iron ion binding, oxidoreductase activity, electron transfer activity, iron-sulfur cluster binding, metal ion binding, 2 iron, 2 sulfur cluster binding	GO:0003824, GO:0016614, GO:0050660, GO:0055114, GO:0005506, GO:0016491, GO:0009055, GO:0051536, GO:0046872, GO:0051537	unknown
SL2.50ch01	83038544	Solyc01g088170	83032041	83041938	aldehyde oxidase 2	ao2	catalytic activity, oxidoreductase activity, acting on CH-OH group of donors, flavin adenine dinucleotide binding, oxidation-reduction process, iron ion binding, oxidoreductase activity, electron transfer activity, iron-sulfur cluster binding, metal ion binding, 2 iron, 2 sulfur cluster binding	GO:0003824, GO:0016614, GO:0050660, GO:0055114, GO:0005506, GO:0016491, GO:0009055, GO:0051536, GO:0046872, GO:0051537	unknown
SL2.50ch01	83044042	Solyc01g088180	83043907	83044101	Aldehyde oxidase	unknown	electron transfer activity, iron-sulfur cluster binding	GO:0009055, GO:0051536	unknown
SL2.50ch01	83047561	Solyc01g088200	83045807	83053778	Aldehyde oxidase	ao4	catalytic activity, oxidoreductase activity, acting on CH-OH group of donors, flavin adenine dinucleotide binding, oxidation-reduction process, iron ion binding, oxidoreductase activity, electron transfer activity, iron-sulfur cluster binding, metal ion binding	GO:0003824, GO:0016614, GO:0050660, GO:0055114, GO:0005506, GO:0016491, GO:0009055, GO:0051536, GO:0046872	unknown
SL2.50ch01	83047561	Solyc01g088210	83045807	83053778	unknown	unknown	unknown	unknown	unknown
SL2.50ch01	83047561	Solyc01g088230	83045807	83053778	Aldehyde oxidase	unknown	catalytic activity, oxidoreductase activity, acting on CH-OH group of donors, flavin adenine dinucleotide binding, oxidation-reduction process, oxidoreductase activity, metal ion binding	GO:0003824, GO:0016614, GO:0050660, GO:0055114, GO:0016491, GO:0046872	unknown
SL2.50ch01	83048571	Solyc01g088200	83045807	83053778	Aldehyde oxidase	ao4	catalytic activity, oxidoreductase activity, acting on CH-OH group of donors, flavin adenine dinucleotide binding, oxidation-reduction process, iron ion binding, oxidoreductase activity, electron transfer activity, iron-sulfur cluster binding, metal ion binding	GO:0003824, GO:0016614, GO:0050660, GO:0055114, GO:0005506, GO:0016491, GO:0009055, GO:0051536, GO:0046872	unknown
SL2.50ch01	83048571	Solyc01g088210	83045807	83053778	unknown	unknown	unknown	unknown	unknown
SL2.50ch01	83048571	Solyc01g088230	83045807	83053778	Aldehyde oxidase	unknown	catalytic activity, oxidoreductase activity, acting on CH-OH group of donors, flavin adenine dinucleotide binding, oxidation-reduction process, oxidoreductase activity, metal ion binding	GO:0003824, GO:0016614, GO:0050660, GO:0055114, GO:0016491, GO:0046872	unknown
SL2.50ch01	83064674	Solyc01g088250	83063869	83066606	SUN domain protein3	SlSUN3	protein binding	GO:0005515	sun gene family; fruit shape
SL2.50ch01	83068788	Solyc01g088260	83068554	83069267	Germin-like protein	unknown	manganese ion binding, nutrient reservoir activity	GO:0030145, GO:0045735	unknown
SL2.50ch01	83118630	Solyc01g088330	83117999	83118673	glucan synthase-like 9	unknown	unknown	unknown	unknown
SL2.50ch01	83133939	Solyc01g088360	83133428	83135140	Amidophosphoribosyltransferase	unknown	amidophosphoribosyltransferase activity, purine nucleobase biosynthetic process, nucleoside metabolic process	GO:0004044, GO:0009113, GO:0009116	unknown
SL2.50ch01	83155358	Solyc01g088380	83143401	83162066	DNA replication helicase	unknown	5'-flap endonuclease activity, DNA replication, Okazaki fragment processing, GO_0043142	GO:0017108, GO:0033567, GO:0043142	unknown
SL2.50ch01	83217448	Solyc01g088410	83214659	83217941	Fatty acid hydroxylase superfamily	unknown	unknown	unknown	unknown
SL2.50ch01	83237340	Solyc01g088430	83234193	83237719	Fatty acid hydroxylase superfamily protein	unknown	iron ion binding, fatty acid biosynthetic process, oxidoreductase activity, oxidation-reduction process	GO:0005506, GO:0006633, GO:0016491, GO:0055114	unknown
SL2.50ch01	83237412	Solyc01g088430	83234193	83237719	Fatty acid hydroxylase superfamily protein	unknown	iron ion binding, fatty acid biosynthetic process, oxidoreductase activity, oxidation-reduction process	GO:0005506, GO:0006633, GO:0016491, GO:0055114	unknown
SL2.50ch01	83264677	Solyc01g088460	83264527	83266608	Sucrose-6F-phosphate phosphohydrolase family protein	unknown	unknown	unknown	unknown
SL2.50ch01	83367929	Solyc01g088600	83365661	83371406	Protein TRIGALACTOSYLDIACYLGLYCEROL 4, chloroplastic	unknown	unknown	unknown	unknown
SL2.50ch01	83415358	Solyc01g088650	83413009	83417476	ALG6, ALG8 glycosyltransferase family	unknown	endoplasmic reticulum membrane, transferase activity, transferring hexosyl groups	GO:0005789, GO:0016758	unknown
SL2.50ch01	83433185	Solyc01g088670	83431849	83434578	Pentatricopeptide repeat-containing protein	unknown	protein binding	GO:0005515	unknown
SL2.50ch01	83433604	Solyc01g088670	83431849	83434578	Pentatricopeptide repeat-containing protein	unknown	protein binding	GO:0005515	unknown
SL2.50ch01	83437206	Solyc01g088680	83436005	83437394	Disease resistance protein (TIR-NBS-LRR class)	unknown	unknown	unknown	unknown
SL2.50ch01	83438787	Solyc01g088690	83437740	83440811	Kinase family protein	unknown	protein kinase activity, ATP binding, protein phosphorylation	GO:0004672, GO:0005524, GO:0006468	unknown
SL2.50ch01	83439366	Solyc01g088690	83437740	83440811	Kinase family protein	unknown	protein kinase activity, ATP binding, protein phosphorylation	GO:0004672, GO:0005524, GO:0006468	unknown
SL2.50ch01	83489953	Solyc01g088720	83480086	83498943	Transcription factor IIIB subunit	unknown	transcription factor TFIIIB complex, transcription initiation from RNA polymerase III promoter, DNA-templated transcription, initiation, regulation of transcription, DNA-templated, zinc ion binding, TBP-class protein binding	GO:0000126, GO:0006384, GO:0006352, GO:0006355, GO:0008270, GO:0017025	unknown
SL2.50ch01	83501598	Solyc01g088730	83499200	83501865	DnaJ domain-containing protein	unknown	nucleotide binding, nucleic acid binding	GO:0000166, GO:0003676	unknown
SL2.50ch01	83508752	Solyc01g088740	83505663	83510660	Casein kinase II subunit beta	unknown	protein kinase CK2 complex, protein kinase regulator activity	GO:0005956, GO:0019887	unknown
SL2.50ch01	83516414	Solyc01g088750	83515066	83517482	Pentatricopeptide repeat-containing family protein	unknown	unknown	unknown	unknown
SL2.50ch01	83534409	Solyc01g088790	83532330	83534737	Glycosyltransferase	unknown	unknown	unknown	unknown
SL2.50ch01	83545188	Solyc01g088810	83544641	83546355	Ankyrin repeat-containing protein	unknown	protein binding	GO:0005515	unknown
SL2.50ch01	83554846	Solyc01g088830	83554119	83555702	LOW QUALITY:Ankyrin repeat-containing protein	unknown	protein binding	GO:0005515	unknown
SL2.50ch01	83560892	Solyc01g088840	83560809	83563083	unknown	unknown	unknown	unknown	unknown
SL2.50ch01	83573500	Solyc01g089840	83573170	83573879	LOW QUALITY:Glutamyl-tRNA reductase	unknown	glutamyl-tRNA reductase activity, tetrapyrrole biosynthetic process, NADP binding, oxidation-reduction process	GO:0008883, GO:0033014, GO:0050661, GO:0055114	unknown
SL2.50ch01	83599494	Solyc01g089870	83598079	83601223	Pentatricopeptide repeat-containing family protein	unknown	protein binding	GO:0005515	unknown
SL2.50ch01	83602834	Solyc01g089880	83602261	83603005	LOW QUALITY:PRA1 family protein	unknown	unknown	unknown	unknown
SL2.50ch01	83655585	Solyc01g089950	83654138	83656035	F-box family protein	unknown	protein binding	GO:0005515	unknown
SL2.50ch01	83740030	Solyc01g090060	83738985	83740094	LOW QUALITY:transmembrane protein, putative (DUF247)	unknown	unknown	unknown	unknown
SL2.50ch01	83746006	Solyc01g090080	83744683	83747186	Bax inhibitor 1	unknown	unknown	unknown	unknown
SL2.50ch01	83779416	Solyc01g090150	83777529	83779443	Unknown protein	unknown	unknown	unknown	unknown
SL2.50ch01	83809684	Solyc01g090180	83809263	83810364	4,5-dioxygenase-like protein	unknown	cellular aromatic compound metabolic process, ferrous iron binding, oxidoreductase activity, zinc ion binding, oxidoreductase activity, acting on single donors with incorporation of molecular oxygen, oxidation-reduction process	GO:0006725, GO:0008198, GO:0016491, GO:0008270, GO:0016701, GO:0055114	unknown
SL2.50ch01	83859949	Solyc01g090220	83859453	83872253	alpha/beta-Hydrolases superfamily protein	unknown	lipid metabolic process	GO:0006629	unknown
SL2.50ch01	83867865	Solyc01g090220	83859453	83872253	alpha/beta-Hydrolases superfamily protein	unknown	lipid metabolic process	GO:0006629	unknown
SL2.50ch01	83927122	Solyc01g090260	83926024	83928485	HEAT repeat family protein expressed	unknown	unknown	unknown	unknown
SL2.50ch01	83927865	Solyc01g090260	83926024	83928485	HEAT repeat family protein expressed	unknown	unknown	unknown	unknown
SL2.50ch01	83960007	Solyc01g090290	83955347	83964727	COP9 signalosome complex subunit 7	unknown	protein binding	GO:0005515	unknown
SL2.50ch01	83975759	Solyc01g090310	83975321	83976020	Ethylene-responsive transcription factor, putative	unknown	DNA binding, DNA-binding transcription factor activity, regulation of transcription, DNA-templated	GO:0003677, GO:0003700, GO:0006355	unknown
SL2.50ch01	83999970	Solyc01g090330	83998580	84001711	unknown	unknown	unknown	unknown	unknown
SL2.50ch01	84089435	Solyc01g090410	84087847	84090360	Palmitoyl protein thioesterase	unknown	palmitoyl hydrolase activity	GO:0098599	unknown
SL2.50ch01	84183165	Solyc01g090520	84183049	84183456	plant/protein	unknown	unknown	unknown	unknown
SL2.50ch01	84209459	Solyc01g090550	84207017	84210949	DnaJ-like protein	unknown	ATP binding, protein folding, response to heat, unfolded protein binding, heat shock protein binding	GO:0005524, GO:0006457, GO:0009408, GO:0051082, GO:0031072	unknown
SL2.50ch01	84275432	Solyc01g090610	84274626	84276616	2-oxoglutarate-dependent dioxygenase	unknown	oxidoreductase activity, oxidation-reduction process	GO:0016491, GO:0055114	unknown
SL2.50ch01	84277331	Solyc01g090620	84277141	84277356	unknown	unknown	unknown	unknown	unknown
SL2.50ch01	84277343	Solyc01g090620	84277141	84277356	unknown	unknown	unknown	unknown	unknown
SL2.50ch01	84284366	Solyc01g090630	84283203	84285461	2-oxoglutarate-dependent dioxygenase	unknown	oxidoreductase activity, oxidation-reduction process	GO:0016491, GO:0055114	unknown
SL2.50ch01	84285905	Solyc01g090640	84285611	84288587	Chromodomain helicase-DNA-binding-like protein	unknown	unknown	unknown	unknown
SL2.50ch01	84288170	Solyc01g090640	84285611	84288587	Chromodomain helicase-DNA-binding-like protein	unknown	unknown	unknown	unknown
SL2.50ch01	84288486	Solyc01g090640	84285611	84288587	Chromodomain helicase-DNA-binding-like protein	unknown	unknown	unknown	unknown
SL2.50ch01	84290527	Solyc01g090650	84288640	84298566	unknown	unknown	unknown	unknown	unknown
SL2.50ch01	84321242	Solyc01g090670	84315459	84325786	nucleoporin-like protein	unknown	nuclear pore, structural constituent of nuclear pore	GO:0005643, GO:0017056	unknown
SL2.50ch01	84326091	Solyc01g090680	84325953	84327489	Cation/H(+) antiporter 11	unknown	unknown	unknown	unknown
SL2.50ch01	84338992	Solyc01g090700	84338561	84347076	3-hydroxyisobutyryl-CoA hydrolase-like protein	unknown	3-hydroxyisobutyryl-CoA hydrolase activity	GO:0003860	unknown
SL2.50ch01	84339259	Solyc01g090700	84338561	84347076	3-hydroxyisobutyryl-CoA hydrolase-like protein	unknown	3-hydroxyisobutyryl-CoA hydrolase activity	GO:0003860	unknown
SL2.50ch01	84351522	Solyc01g090710	84349917	84352603	cytosolic malate dehydrogenase	cmdh	catalytic activity, carbohydrate metabolic process, oxidoreductase activity, acting on the CH-OH group of donors, NAD or NADP as acceptor, oxidation-reduction process, malate metabolic process, malate dehydrogenase activity, L-malate dehydrogenase activity, oxidoreductase activity, carboxylic acid metabolic process	GO:0003824, GO:0005975, GO:0016616, GO:0055114, GO:0006108, GO:0016615, GO:0030060, GO:0016491, GO:0019752	unknown
SL2.50ch01	84357604	Solyc01g090720	84354074	84358646	P53/DNA damage-regulated protein	unknown	unknown	unknown	unknown
SL2.50ch01	84445722	Solyc01g090780	84433268	84458540	CCR4-NOT transcription complex subunit 1	unknown	unknown	unknown	unknown
SL2.50ch01	84527690	Solyc01g090820	84526585	84527748	Expansin B1	unknown	extracellular region, sexual reproduction	GO:0005576, GO:0019953	unknown
SL2.50ch01	84590657	Solyc01g090880	84590070	84592934	Holliday junction resolvase-like protein	unknown	nucleic acid binding, nucleobase-containing compound metabolic process, rRNA processing	GO:0003676, GO:0006139, GO:0006364	unknown
SL2.50ch01	84676810	Solyc01g090970	84676405	84677350	14 kDa proline-rich protein DC2.15	unknown	unknown	unknown	unknown
SL2.50ch01	84767897	Solyc01g091050	84767428	84770344	Pectinesterase	unknown	enzyme inhibitor activity, cell wall, pectinesterase activity, cell wall modification	GO:0004857, GO:0005618, GO:0030599, GO:0042545	unknown
SL2.50ch01	84767897	Solyc01g091150	84729725	84848460	unknown	unknown	unknown	unknown	unknown
SL2.50ch01	84785901	Solyc01g091060	84785592	84788458	Pectinesterase	unknown	enzyme inhibitor activity, cell wall, pectinesterase activity, cell wall modification	GO:0004857, GO:0005618, GO:0030599, GO:0042545	unknown
SL2.50ch01	84785901	Solyc01g091150	84729725	84848460	unknown	unknown	unknown	unknown	unknown
SL2.50ch01	84787882	Solyc01g091060	84785592	84788458	Pectinesterase	unknown	enzyme inhibitor activity, cell wall, pectinesterase activity, cell wall modification	GO:0004857, GO:0005618, GO:0030599, GO:0042545	unknown
SL2.50ch01	84787882	Solyc01g091150	84729725	84848460	unknown	unknown	unknown	unknown	unknown
SL2.50ch01	84835942	Solyc01g091130	84835620	84839648	Nitroreductase	unknown	oxidoreductase activity	GO:0016491	unknown
SL2.50ch01	84835942	Solyc01g091150	84729725	84848460	unknown	unknown	unknown	unknown	unknown
SL2.50ch01	84843919	Solyc01g091140	84835947	84844191	Nitroreductase-like protein	unknown	unknown	unknown	unknown
SL2.50ch01	84843919	Solyc01g091150	84729725	84848460	unknown	unknown	unknown	unknown	unknown
SL2.50ch01	84846096	Solyc01g091150	84729725	84848460	unknown	unknown	unknown	unknown	unknown
SL2.50ch01	84867444	Solyc01g091180	84865987	84870974	peptide transporter 1	unknown	transporter activity, membrane	GO:0005215, GO:0006810, GO:0016020	unknown
SL2.50ch01	84891982	Solyc01g091210	84891703	84897243	RNA 2'-phosphotransferase isoform 2	unknown	tRNA splicing, via endonucleolytic cleavage and ligation, transferase activity, transferring phosphorus-containing groups	GO:0006388, GO:0016772	unknown
SL2.50ch01	84908710	Solyc01g091230	84906316	84909565	Receptor-like kinase	unknown	protein kinase activity, ATP binding, protein phosphorylation, protein binding	GO:0004672, GO:0005524, GO:0006468, GO:0005515	unknown
SL2.50ch01	84908913	Solyc01g091230	84906316	84909565	Receptor-like kinase	unknown	protein kinase activity, ATP binding, protein phosphorylation, protein binding	GO:0004672, GO:0005524, GO:0006468, GO:0005515	unknown
SL2.50ch01	84927312	Solyc01g091270	84926101	84929061	Myeloid leukemia factor 1	unknown	unknown	unknown	unknown
SL2.50ch01	85021554	Solyc01g091390	85017929	85023264	unknown	unknown	unknown	unknown	unknown
SL2.50ch01	85033090	Solyc01g091400	85032884	85035190	LOB domain-containing protein, putative	unknown	unknown	unknown	unknown
SL2.50ch01	85057312	Solyc01g091430	85057019	85057612	ATP-dependent DNA helicase 2 subunit KU80	unknown	telomere maintenance, DNA binding, damaged DNA binding, nucleus, double-strand break repair via nonhomologous end joining, DNA recombination, telomeric DNA binding, Ku70:Ku80 complex, hydrolase activity, acting on acid anhydrides	GO:0000723, GO:0003677, GO:0003684, GO:0005634, GO:0006303, GO:0006310, GO:0042162, GO:0043564, GO:0016817	unknown
SL2.50ch01	85057390	Solyc01g091430	85057019	85057612	ATP-dependent DNA helicase 2 subunit KU80	unknown	telomere maintenance, DNA binding, damaged DNA binding, nucleus, double-strand break repair via nonhomologous end joining, DNA recombination, telomeric DNA binding, Ku70:Ku80 complex, hydrolase activity, acting on acid anhydrides	GO:0000723, GO:0003677, GO:0003684, GO:0005634, GO:0006303, GO:0006310, GO:0042162, GO:0043564, GO:0016817	unknown
SL2.50ch01	85057391	Solyc01g091430	85057019	85057612	ATP-dependent DNA helicase 2 subunit KU80	unknown	telomere maintenance, DNA binding, damaged DNA binding, nucleus, double-strand break repair via nonhomologous end joining, DNA recombination, telomeric DNA binding, Ku70:Ku80 complex, hydrolase activity, acting on acid anhydrides	GO:0000723, GO:0003677, GO:0003684, GO:0005634, GO:0006303, GO:0006310, GO:0042162, GO:0043564, GO:0016817	unknown
SL2.50ch01	85100848	Solyc01g091470	85100056	85101602	AT hook motif DNA-binding family protein	unknown	unknown	unknown	unknown
SL2.50ch01	85100903	Solyc01g091470	85100056	85101602	AT hook motif DNA-binding family protein	unknown	unknown	unknown	unknown
SL2.50ch01	85172791	Solyc01g091570	85171957	85173110	Thioesterase family protein	unknown	unknown	unknown	unknown
SL2.50ch01	85221979	Solyc01g091630	85221417	85226892	cutin deficient 2	CD2	DNA binding, regulation of transcription, DNA-templated, sequence-specific DNA binding, lipid binding	GO:0003677, GO:0006355, GO:0043565, GO:0008289	unknown
SL2.50ch01	85225247	Solyc01g091630	85221417	85226892	cutin deficient 2	CD2	DNA binding, regulation of transcription, DNA-templated, sequence-specific DNA binding, lipid binding	GO:0003677, GO:0006355, GO:0043565, GO:0008289	unknown
SL2.50ch01	85256310	Solyc01g091660	85255520	85256658	NAD(P)-binding Rossmann-fold superfamily protein	unknown	unknown	unknown	unknown
SL2.50ch01	85265026	Solyc01g091670	85263565	85265201	Progesterone 5-beta-reductase	unknown	unknown	unknown	unknown
SL2.50ch01	85272651	Solyc01g091690	85270546	85275201	S-adenosyl-L-methionine-dependent methyltransferases superfamily protein	unknown	methyltransferase activity	GO:0008168	unknown
SL2.50ch01	85298816	Solyc01g091700	85298270	85300242	F-box family protein	unknown	protein binding	GO:0005515	unknown
SL2.50ch01	85311022	Solyc01g091710	85307116	85312122	F-box protein	unknown	protein binding	GO:0005515	unknown
SL2.50ch01	85315102	Solyc01g091720	85312261	85318818	F-box family protein	unknown	protein binding	GO:0005515	unknown
SL2.50ch01	85326791	Solyc01g091740	85324965	85327274	U-box domain-containing protein 3	unknown	protein binding	GO:0005488, GO:0005515	unknown
SL2.50ch01	85402886	Solyc01g091860	85397475	85404214	SET domain-containing protein	unknown	protein binding	GO:0005515	unknown
SL2.50ch01	85427321	Solyc01g091890	85426658	85429441	Ubiquitin-related modifier 1 homolog	unknown	cytoplasm, tRNA thio-modification	GO:0005737, GO:0034227	unknown
SL2.50ch01	85454362	Solyc01g091920	85453451	85455939	Subtilisin-like protease	unknown	serine-type endopeptidase activity, proteolysis	GO:0004252, GO:0006508	unknown
SL2.50ch01	85455414	Solyc01g091920	85453451	85455939	Subtilisin-like protease	unknown	serine-type endopeptidase activity, proteolysis	GO:0004252, GO:0006508	unknown
SL2.50ch01	85496207	Solyc01g092950	85495658	85497854	MADS-box transcription factor	unknown	DNA-binding transcription factor activity, nucleus, regulation of transcription, DNA-templated	GO:0003700, GO:0005634, GO:0006355	unknown
SL2.50ch01	85553841	Solyc01g093970	85551743	85554641	Glycosyltransferase	unknown	transferase activity, transferring glycosyl groups, polygalacturonate 4-alpha-galacturonosyltransferase activity	GO:0016757, GO:0047262	unknown
SL2.50ch01	85569297	Solyc01g093990	85567942	85569709	Glyoxylate reductase	unknown	metabolic process, oxidoreductase activity, acting on the CH-OH group of donors, NAD or NADP as acceptor, NAD binding, oxidation-reduction process	GO:0008152, GO:0016616, GO:0051287, GO:0055114	unknown
SL2.50ch01	85650430	Solyc01g094060	85630069	85655202	BEACH domain-containing protein	unknown	protein binding	GO:0005515	unknown
SL2.50ch01	85653243	Solyc01g094060	85630069	85655202	BEACH domain-containing protein	unknown	protein binding	GO:0005515	unknown
SL2.50ch01	85658504	Solyc01g094070	85657918	85659679	Dihydroflavonol-4-reductase-like	unknown	3-beta-hydroxy-delta5-steroid dehydrogenase activity, steroid biosynthetic process, oxidoreductase activity, acting on the CH-OH group of donors, NAD or NADP as acceptor, oxidation-reduction process	GO:0003854, GO:0006694, GO:0016616, GO:0055114	unknown
SL2.50ch01	85658596	Solyc01g094070	85657918	85659679	Dihydroflavonol-4-reductase-like	unknown	3-beta-hydroxy-delta5-steroid dehydrogenase activity, steroid biosynthetic process, oxidoreductase activity, acting on the CH-OH group of donors, NAD or NADP as acceptor, oxidation-reduction process	GO:0003854, GO:0006694, GO:0016616, GO:0055114	unknown
SL2.50ch01	85658689	Solyc01g094070	85657918	85659679	Dihydroflavonol-4-reductase-like	unknown	3-beta-hydroxy-delta5-steroid dehydrogenase activity, steroid biosynthetic process, oxidoreductase activity, acting on the CH-OH group of donors, NAD or NADP as acceptor, oxidation-reduction process	GO:0003854, GO:0006694, GO:0016616, GO:0055114	unknown
SL2.50ch01	85659135	Solyc01g094070	85657918	85659679	Dihydroflavonol-4-reductase-like	unknown	3-beta-hydroxy-delta5-steroid dehydrogenase activity, steroid biosynthetic process, oxidoreductase activity, acting on the CH-OH group of donors, NAD or NADP as acceptor, oxidation-reduction process	GO:0003854, GO:0006694, GO:0016616, GO:0055114	unknown
SL2.50ch01	85695867	Solyc01g094140	85694096	85696732	Cytochrome P450 family protein	unknown	iron ion binding, oxidoreductase activity, acting on paired donors, with incorporation or reduction of molecular oxygen, heme binding, oxidation-reduction process	GO:0005506, GO:0016705, GO:0020037, GO:0055114	unknown
SL2.50ch01	85706494	Solyc01g094150	85697546	85707695	Katanin p60 ATPase-containing subunit	unknown	ATP binding	GO:0005524	unknown
SL2.50ch01	85715455	Solyc01g094160	85715268	85715681	Regulator of chromosome condensation (RCC1) family with FYVE zinc finger domain-containing protein	unknown	unknown	unknown	unknown
SL2.50ch01	85745041	Solyc01g094170	85741385	85746921	Digalactosyldiacylglycerol synthase	unknown	unknown	unknown	unknown
SL2.50ch01	85749578	Solyc01g094180	85749377	85751675	Transmembrane protein, putative	unknown	unknown	unknown	unknown
SL2.50ch01	85772002	Solyc01g094210	85771571	85774040	NAD(P)-binding Rossmann-fold superfamily protein	unknown	unknown	unknown	unknown
SL2.50ch01	85779784	Solyc01g094220	85779407	85782185	carbonyl reductase-like	unknown	unknown	unknown	unknown
SL2.50ch01	85832657	Solyc01g094300	85832551	85833320	LOW QUALITY:U4/U6 small nuclear Prp31-like ribonucleoprotein	unknown	spliceosomal tri-snRNP complex assembly, mRNA splicing, via spliceosome, U4/U6 x U5 tri-snRNP complex	GO:0000244, GO:0000398, GO:0046540	unknown
SL2.50ch01	85833298	Solyc01g094300	85832551	85833320	LOW QUALITY:U4/U6 small nuclear Prp31-like ribonucleoprotein	unknown	spliceosomal tri-snRNP complex assembly, mRNA splicing, via spliceosome, U4/U6 x U5 tri-snRNP complex	GO:0000244, GO:0000398, GO:0046540	unknown
SL2.50ch01	85859146	Solyc01g094340	85856307	85861516	Carboxyltransferase alpha Subunit	unknown	acetyl-CoA carboxylase activity, fatty acid biosynthetic process, acetyl-CoA carboxylase complex, ligase activity	GO:0003989, GO:0006633, GO:0009317, GO:0016874	unknown
SL2.50ch01	85859150	Solyc01g094340	85856307	85861516	Carboxyltransferase alpha Subunit	unknown	acetyl-CoA carboxylase activity, fatty acid biosynthetic process, acetyl-CoA carboxylase complex, ligase activity	GO:0003989, GO:0006633, GO:0009317, GO:0016874	unknown
SL2.50ch01	85897682	Solyc01g094380	85893152	85897816	LOW QUALITY:Protein O-glucosyltransferase 1	unknown	unknown	unknown	unknown
SL2.50ch01	85899343	Solyc01g094390	85898960	85901034	LOW QUALITY:O-glucosyltransferase rumi like	unknown	unknown	unknown	unknown
SL2.50ch01	85923338	Solyc01g094440	85923154	85923723	Ripening related protein family	unknown	unknown	unknown	unknown
SL2.50ch01	85923549	Solyc01g094440	85923154	85923723	Ripening related protein family	unknown	unknown	unknown	unknown
SL2.50ch01	85923610	Solyc01g094440	85923154	85923723	Ripening related protein family	unknown	unknown	unknown	unknown
SL2.50ch01	85927942	Solyc01g094450	85925384	85928075	Ripening related protein family	unknown	unknown	unknown	unknown
SL2.50ch01	85962570	Solyc01g094530	85961931	85968613	Acyl-CoA thioesterase, putative	unknown	acyl-CoA metabolic process, acyl-CoA hydrolase activity	GO:0006637, GO:0047617	unknown
SL2.50ch01	85962895	Solyc01g094530	85961931	85968613	Acyl-CoA thioesterase, putative	unknown	acyl-CoA metabolic process, acyl-CoA hydrolase activity	GO:0006637, GO:0047617	unknown
SL2.50ch01	86001149	Solyc01g094580	85997496	86006359	Beta-amylase	unknown	polysaccharide catabolic process, beta-amylase activity, carbohydrate metabolic process	GO:0000272, GO:0016161, GO:0005975	unknown
SL2.50ch01	86039187	Solyc01g094620	86034071	86049548	Mediator of RNA polymerase II transcription subunit 12	unknown	regulation of transcription by RNA polymerase II, mediator complex	GO:0001104, GO:0006357, GO:0016592	unknown
SL2.50ch01	86113697	Solyc01g094670	86113133	86115198	Aberrant root formation protein 4	unknown	unknown	unknown	unknown
SL2.50ch01	86113910	Solyc01g094670	86113133	86115198	Aberrant root formation protein 4	unknown	unknown	unknown	unknown
SL2.50ch01	86124611	Solyc01g094680	86122150	86134118	Signal peptide peptidase-like protein	unknown	aspartic-type endopeptidase activity, integral component of membrane	GO:0004190, GO:0016021	unknown
SL2.50ch01	86150738	Solyc01g094710	86150611	86151813	LOW QUALITY:mitogen-activated protein kinase kinase kinase 6	unknown	unknown	unknown	unknown
SL2.50ch01	86150846	Solyc01g094710	86150611	86151813	LOW QUALITY:mitogen-activated protein kinase kinase kinase 6	unknown	unknown	unknown	unknown
SL2.50ch01	86151793	Solyc01g094710	86150611	86151813	LOW QUALITY:mitogen-activated protein kinase kinase kinase 6	unknown	unknown	unknown	unknown
SL2.50ch01	86173817	Solyc01g094750	86172993	86174820	Cytochrome P450 family protein	unknown	iron ion binding, oxidoreductase activity, acting on paired donors, with incorporation or reduction of molecular oxygen, heme binding, oxidation-reduction process	GO:0005506, GO:0016705, GO:0020037, GO:0055114	unknown
SL2.50ch01	86190611	Solyc01g094780	86189079	86191701	LDLR chaperone MESD	unknown	unknown	unknown	unknown
SL2.50ch01	86212868	Solyc01g094800	86208090	86220086	ATP-dependent helicase BRM	unknown	protein binding, ATP binding, nucleus, regulation of transcription, DNA-templated, DNA-dependent ATPase activity, regulation of gene expression, epigenetic, ATP-dependent chromatin remodeling	GO:0005515, GO:0005524, GO:0005634, GO:0006355, GO:0008094, GO:0040029, GO:0043044	unknown
SL2.50ch01	86223289	Solyc01g094810	86221218	86224535	Ubiquitin-conjugating enzyme E2	unknown	unknown	unknown	unknown
SL2.50ch01	86231084	Solyc01g094820	86227211	86231284	ARID/BRIGHT DNA-binding domain-containing protein	unknown	DNA binding	GO:0003677	unknown
SL2.50ch01	86273328	Solyc01g094870	86271312	86274338	PLAC8 family protein	unknown	unknown	unknown	unknown
SL2.50ch01	86298829	Solyc01g094890	86291764	86299055	Ferric reductase oxidase	unknown	oxidoreductase activity, oxidation-reduction process	GO:0016491, GO:0055114	unknown
SL2.50ch01	86331424	Solyc01g094930	86329801	86339860	CAAX prenyl protease 1-like protein	unknown	metalloendopeptidase activity, proteolysis, peptidase activity, CAAX-box protein processing	GO:0004222, GO:0006508, GO:0008233, GO:0071586	unknown
SL2.50ch01	86353868	Solyc01g094950	86352663	86355086	Protein BPS1, chloroplastic	unknown	unknown	unknown	unknown
SL2.50ch01	86362125	Solyc01g094960	86357641	86363458	mitogen-activated protein kinase 5	mapk5	protein kinase activity, ATP binding, protein phosphorylation, MAP kinase activity	GO:0004672, GO:0005524, GO:0006468, GO:0004707	unknown
SL2.50ch01	86362751	Solyc01g094960	86357641	86363458	mitogen-activated protein kinase 5	mapk5	protein kinase activity, ATP binding, protein phosphorylation, MAP kinase activity	GO:0004672, GO:0005524, GO:0006468, GO:0004707	unknown
SL2.50ch01	86364043	Solyc01g094970	86363079	86366719	Pectin lyase-like superfamily protein	unknown	polygalacturonase activity, carbohydrate metabolic process	GO:0004650, GO:0005975	unknown
SL2.50ch01	86364449	Solyc01g094970	86363079	86366719	Pectin lyase-like superfamily protein	unknown	polygalacturonase activity, carbohydrate metabolic process	GO:0004650, GO:0005975	unknown
SL2.50ch01	86368732	Solyc01g094980	86367260	86368826	unknown	unknown	unknown	unknown	unknown
SL2.50ch01	86372976	Solyc01g094990	86372428	86375284	LOW QUALITY:transferring glycosyl group transferase (DUF604)	unknown	unknown	unknown	unknown
SL2.50ch01	86396658	Solyc01g095020	86385030	86398552	Chorismate synthase	unknown	unknown	unknown	unknown
SL2.50ch01	86397216	Solyc01g095020	86385030	86398552	Chorismate synthase	unknown	unknown	unknown	unknown
SL2.50ch01	86408772	Solyc01g095030	86401425	86409205	Myb family transcription factor family protein	unknown	DNA binding	GO:0003677	unknown
SL2.50ch01	86453656	Solyc01g095080	86453267	86456196	1-aminocyclopropane-1-carboxylic acid synthase-2	acc2	catalytic activity, biosynthetic process, pyridoxal phosphate binding	GO:0003824, GO:0009058, GO:0030170	unknown
SL2.50ch01	86510683	Solyc01g095120	86506984	86512818	alpha/beta-hydrolases superfamily protein	unknown	proteolysis, peptidase activity	GO:0006508, GO:0008233	unknown
SL2.50ch01	86514546	Solyc01g095130	86513921	86519071	E3 SUMO-protein ligase pli1	unknown	SUMO transferase activity	GO:0019789	unknown
SL2.50ch01	86561609	Solyc01g095220	86561590	86564279	ATPase E1-E2 type family protein / haloacid dehalogenase-like hydrolase family protein	unknown	unknown	unknown	unknown
SL2.50ch01	86563939	Solyc01g095220	86561590	86564279	ATPase E1-E2 type family protein / haloacid dehalogenase-like hydrolase family protein	unknown	unknown	unknown	unknown
SL2.50ch01	86591039	Solyc01g095260	86590501	86591397	Acidic endochitinase	unknown	hydrolase activity, hydrolyzing O-glycosyl compounds, carbohydrate metabolic process	GO:0004553, GO:0005975	unknown
SL2.50ch01	86627641	Solyc01g095310	86626834	86627742	Acidic endochitinase	unknown	hydrolase activity, hydrolyzing O-glycosyl compounds, carbohydrate metabolic process	GO:0004553, GO:0005975	unknown
SL2.50ch01	86633378	Solyc01g095320	86628756	86633652	BAG family molecular chaperone regulator 6	unknown	protein binding, chaperone binding	GO:0005515, GO:0051087	unknown
SL2.50ch01	86633378	Solyc01g095330	86632391	86633773	Leucine-rich repeat protein kinase family protein	unknown	unknown	unknown	unknown
SL2.50ch01	86633378	Solyc01g095340	86632829	86633818	unknown	unknown	unknown	unknown	unknown
SL2.50ch01	86654380	Solyc01g095380	86654310	86654510	LOW QUALITY:transmembrane protein, putative (DUF679)	unknown	unknown	unknown	unknown
SL2.50ch01	86654432	Solyc01g095380	86654310	86654510	LOW QUALITY:transmembrane protein, putative (DUF679)	unknown	unknown	unknown	unknown
SL2.50ch01	86664447	Solyc01g095390	86662941	86666062	Intracellular protein transporter USO1-like protein	unknown	unknown	unknown	unknown
SL2.50ch01	86705611	Solyc01g095460	86702793	86709270	TAF-2	unknown	DNA-binding transcription factor activity, regulation of transcription, DNA-templated, sequence-specific DNA binding	GO:0003700, GO:0006355, GO:0043565	unknown
SL2.50ch01	86772038	Solyc01g095550	86770768	86773697	LOW QUALITY:Protein kinase family protein	unknown	protein kinase activity, ATP binding, protein phosphorylation	GO:0004672, GO:0005524, GO:0006468	unknown
SL2.50ch01	86871242	Solyc01g095670	86867929	86872011	thylakoid rhodanese-like protein	unknown	unknown	unknown	unknown
SL2.50ch01	86902569	Solyc01g095710	86897333	86905658	RNA helicase DEAH-box3	SlDEAH3	nucleic acid binding, ATP binding, GO_0008026, helicase activity	GO:0003676, GO:0005524, GO:0008026, GO:0004386	unknown
SL2.50ch01	86916834	Solyc01g095720	86914622	86917888	Lipase	unknown	lipid metabolic process	GO:0006629	unknown
SL2.50ch01	86945966	Solyc01g095750	86945274	86951975	unknown	unknown	unknown	unknown	unknown
SL2.50ch01	86949570	Solyc01g095750	86945274	86951975	unknown	unknown	unknown	unknown	unknown
SL2.50ch01	86950968	Solyc01g095750	86945274	86951975	unknown	unknown	unknown	unknown	unknown
SL2.50ch01	86961764	Solyc01g095770	86959607	86963216	Cyclic nucleotide-gated channel	unknown	ion channel activity, ion transport, membrane, transmembrane transport	GO:0005216, GO:0006811, GO:0016020, GO:0055085	unknown
SL2.50ch01	86994001	Solyc01g095830	86992404	86994157	RING/U-box superfamily protein, putative	unknown	protein binding, zinc ion binding, polysaccharide binding	GO:0005515, GO:0008270, GO:0030247	unknown
SL2.50ch01	87041030	Solyc01g095900	87039371	87053038	Tetratricopeptide repeat (TPR)-like superfamily protein	unknown	protein binding	GO:0005515	unknown
SL2.50ch01	87054735	Solyc01g095910	87054574	87062831	Cytochrome b561 and DOMON domain-containing protein	unknown	unknown	unknown	unknown
SL2.50ch01	87056176	Solyc01g095910	87054574	87062831	Cytochrome b561 and DOMON domain-containing protein	unknown	unknown	unknown	unknown
SL2.50ch01	87056257	Solyc01g095910	87054574	87062831	Cytochrome b561 and DOMON domain-containing protein	unknown	unknown	unknown	unknown
SL2.50ch01	87068256	Solyc01g095930	87067660	87070202	O-acyltransferase WSD1-like protein	unknown	diacylglycerol O-acyltransferase activity, glycerolipid biosynthetic process	GO:0004144, GO:0045017	unknown
SL2.50ch01	87069434	Solyc01g095930	87067660	87070202	O-acyltransferase WSD1-like protein	unknown	diacylglycerol O-acyltransferase activity, glycerolipid biosynthetic process	GO:0004144, GO:0045017	unknown
SL2.50ch01	87069434	Solyc01g095940	87068827	87070435	unknown	unknown	unknown	unknown	unknown
SL2.50ch01	87070203	Solyc01g095940	87068827	87070435	unknown	unknown	unknown	unknown	unknown
SL2.50ch01	87144138	Solyc01g096050	87142496	87144772	bHLH transcription factor_SGN-U238928	unknown	protein dimerization activity	GO:0046983	unknown
SL2.50ch01	87216385	Solyc01g096110	87206677	87226748	transducin family protein / WD-40 repeat family protein	unknown	protein binding	GO:0005515	unknown
SL2.50ch01	87218139	Solyc01g096110	87206677	87226748	transducin family protein / WD-40 repeat family protein	unknown	protein binding	GO:0005515	unknown
SL2.50ch01	87262228	Solyc01g096160	87259686	87266606	L-fucokinase/GDP-L-fucose pyrophosphorylase	unknown	ATP binding, cytoplasm, metabolic process, kinase activity, phosphotransferase activity, alcohol group as acceptor, transferase activity, transferring phosphorus-containing groups	GO:0005524, GO:0005737, GO:0008152, GO:0016301, GO:0016773, GO:0016772	unknown
SL2.50ch01	87290139	Solyc01g096190	87285030	87290897	Ca2+-ATPase	LCA1	nucleotide binding, metal ion binding, integral component of membrane	GO:0000166, GO:0046872, GO:0016021	unknown
SL2.50ch01	87294338	Solyc01g096200	87291000	87300253	U-box domain-containing protein 43	unknown	ubiquitin-protein transferase activity, protein ubiquitination, protein binding	GO:0004842, GO:0016567, GO:0005488, GO:0005515	unknown
SL2.50ch01	87320535	Solyc01g096230	87319092	87320932	P-loop containing nucleoside triphosphate hydrolases superfamily protein	unknown	ATP binding	GO:0005524	unknown
SL2.50ch01	87361762	Solyc01g096280	87361454	87363636	Cytochrome P450	unknown	iron ion binding, oxidoreductase activity, acting on paired donors, with incorporation or reduction of molecular oxygen, heme binding, oxidation-reduction process	GO:0005506, GO:0016705, GO:0020037, GO:0055114	unknown
SL2.50ch01	87361991	Solyc01g096280	87361454	87363636	Cytochrome P450	unknown	iron ion binding, oxidoreductase activity, acting on paired donors, with incorporation or reduction of molecular oxygen, heme binding, oxidation-reduction process	GO:0005506, GO:0016705, GO:0020037, GO:0055114	unknown
SL2.50ch01	87363475	Solyc01g096280	87361454	87363636	Cytochrome P450	unknown	iron ion binding, oxidoreductase activity, acting on paired donors, with incorporation or reduction of molecular oxygen, heme binding, oxidation-reduction process	GO:0005506, GO:0016705, GO:0020037, GO:0055114	unknown
SL2.50ch01	87406254	Solyc01g096330	87405916	87406523	LOW QUALITY:UDP-Glycosyltransferase superfamily protein	unknown	unknown	unknown	unknown
SL2.50ch01	87443861	Solyc01g096360	87440648	87444723	Rho GTPase activating protein 2	unknown	signal transduction	GO:0007165	unknown
SL2.50ch01	87468310	Solyc01g096380	87467826	87468770	LOW QUALITY:S-adenosyl-L-methionine-dependent methyltransferases superfamily protein	unknown	unknown	unknown	unknown
SL2.50ch01	87523626	Solyc01g096420	87522957	87524291	NADPH:quinone oxidoreductase	unknown	oxidoreductase activity	GO:0016491	unknown
SL2.50ch01	87527084	Solyc01g096430	87525152	87527455	Maturase K	unknown	unknown	unknown	unknown
SL2.50ch01	87549494	Solyc01g096460	87548571	87549864	LOW QUALITY:U-box domain-containing protein 4	unknown	protein binding	GO:0005488, GO:0005515	unknown
SL2.50ch01	87685047	Solyc01g096610	87682644	87686756	UPF0468 protein CG5343	unknown	unknown	unknown	unknown
SL2.50ch01	87691864	Solyc01g096620	87689177	87692039	MATH and LRR domain-containing protein PFE0570w, putative isoform 2	unknown	unknown	unknown	unknown
SL2.50ch01	87691864	Solyc01g096630	87689986	87692360	Dentin sialophosphoprotein-related, putative isoform 1	unknown	unknown	unknown	unknown
SL2.50ch01	87691864	Solyc01g096640	87691375	87692975	unknown	unknown	unknown	unknown	unknown
SL2.50ch01	87696161	Solyc01g096650	87695902	87696422	RING/U-box superfamily protein	unknown	protein binding, zinc ion binding	GO:0005515, GO:0008270	unknown
SL2.50ch01	87709993	Solyc01g096680	87704620	87712771	Microtubule associated family protein	unknown	microtubule cytoskeleton organization, microtubule binding	GO:0000226, GO:0000910, GO:0008017	unknown
SL2.50ch01	87709994	Solyc01g096680	87704620	87712771	Microtubule associated family protein	unknown	microtubule cytoskeleton organization, microtubule binding	GO:0000226, GO:0000910, GO:0008017	unknown
SL2.50ch01	87722366	Solyc01g096700	87720193	87722532	DnaJ domain-containing protein	unknown	DNA binding	GO:0003677	unknown
SL2.50ch01	87787241	Solyc01g096770	87786867	87787534	LOW QUALITY:F-box associated ubiquitination effector family protein	unknown	unknown	unknown	unknown
SL2.50ch01	87787241	Solyc01g096780	87786931	87792587	SAD1/UNC-84 domain protein 1	unknown	unknown	unknown	unknown
SL2.50ch01	87798407	Solyc01g096800	87796043	87800594	PETER PAN-like protein	unknown	unknown	unknown	unknown
SL2.50ch01	87804867	Solyc01g096810	87802881	87805435	EIL3	eil3	DNA-binding transcription factor activity, nucleus	GO:0003700, GO:0005634	unknown
SL2.50ch01	87820536	Solyc01g096820	87817159	87821314	Calcium/calmodulin dependent protein kinase	unknown	protein kinase activity, ATP binding, protein phosphorylation, calcium ion binding	GO:0004672, GO:0005524, GO:0006468, GO:0005509	unknown
SL2.50ch01	87896437	Solyc01g096900	87888095	87909317	DNA GYRASE A	unknown	DNA binding, DNA topoisomerase activity, ATP binding, chromosome, DNA topological change, DNA topoisomerase type II (double strand cut, ATP-hydrolyzing) activity, DNA metabolic process	GO:0003677, GO:0003916, GO:0005524, GO:0005694, GO:0006265, GO:0003918, GO:0006259	unknown
SL2.50ch01	87917111	Solyc01g096910	87909994	87918828	Vacuolar protein sorting-associated protein 36	unknown	phosphatidylinositol-3-phosphate binding, ubiquitin binding	GO:0032266, GO:0043130	unknown
SL2.50ch01	88064574	Solyc01g097110	88055778	88074466	fanconi anemia group D2 protein	unknown	DNA repair	GO:0005488, GO:0006281	unknown
SL2.50ch01	88069092	Solyc01g097110	88055778	88074466	fanconi anemia group D2 protein	unknown	DNA repair	GO:0005488, GO:0006281	unknown
SL2.50ch01	88094866	Solyc01g097130	88093259	88095816	Pentatricopeptide repeat-containing protein, putative	unknown	protein binding	GO:0005515	unknown
SL2.50ch01	88118766	Solyc01g097170	88118594	88119438	F-box protein with a domain protein	unknown	unknown	unknown	unknown
SL2.50ch01	88142317	Solyc01g097200	88140085	88144779	unknown	unknown	unknown	unknown	unknown
SL2.50ch01	88144553	Solyc01g097200	88140085	88144779	unknown	unknown	unknown	unknown	unknown
SL2.50ch01	88152180	Solyc01g097220	88151742	88158824	ankyrin repeat family protein	unknown	protein binding	GO:0005515	unknown
SL2.50ch01	88155601	Solyc01g097220	88151742	88158824	ankyrin repeat family protein	unknown	protein binding	GO:0005515	unknown
SL2.50ch01	88162721	Solyc01g097240	88162152	88163828	Pathogenesis-related protein PR-4	unknown	defense response to bacterium, defense response to fungus	GO:0042742, GO:0050832	unknown
SL2.50ch01	88165988	Solyc01g097250	88164777	88168189	Myb/SANT-like DNA-binding domain protein	unknown	unknown	unknown	unknown
SL2.50ch01	88177794	Solyc01g097260	88174540	88177976	Zn-dependent exopeptidases superfamily protein	unknown	unknown	unknown	unknown
SL2.50ch01	88196770	Solyc01g097290	88196545	88199405	auxin-regulated IAA16	SlIAA16	nucleus, regulation of transcription, DNA-templated	GO:0005634, GO:0006355	unknown
SL2.50ch01	88244247	Solyc01g097350	88243934	88248386	Calcium-binding EF hand family protein	unknown	unknown	unknown	unknown
SL2.50ch01	88259208	Solyc01g097360	88258990	88259617	Coiled-coil domain-containing protein 14	unknown	unknown	unknown	unknown
SL2.50ch01	88260241	Solyc01g097370	88259856	88261638	Ammonium transporter	unknown	ammonium transmembrane transporter activity, ammonium transport, membrane, ammonium transmembrane transport	GO:0008519, GO:0015696, GO:0016020, GO:0072488	unknown
SL2.50ch01	88264089	Solyc01g097380	88263071	88265858	NAD(P)-linked oxidoreductase superfamily protein	unknown	oxidoreductase activity, oxidation-reduction process	GO:0016491, GO:0055114	unknown
SL2.50ch01	88264095	Solyc01g097380	88263071	88265858	NAD(P)-linked oxidoreductase superfamily protein	unknown	oxidoreductase activity, oxidation-reduction process	GO:0016491, GO:0055114	unknown
SL2.50ch01	88265174	Solyc01g097380	88263071	88265858	NAD(P)-linked oxidoreductase superfamily protein	unknown	oxidoreductase activity, oxidation-reduction process	GO:0016491, GO:0055114	unknown
SL2.50ch01	88265795	Solyc01g097380	88263071	88265858	NAD(P)-linked oxidoreductase superfamily protein	unknown	oxidoreductase activity, oxidation-reduction process	GO:0016491, GO:0055114	unknown
SL2.50ch01	88270983	Solyc01g097390	88267919	88272095	NAD(P)-linked oxidoreductase superfamily protein	unknown	unknown	unknown	unknown
SL2.50ch01	88297937	Solyc01g097440	88291253	88305457	Peptide-N(4)-(N-acetyl-beta-glucosaminyl)asparagine amidase-like protein	unknown	unknown	unknown	unknown
SL2.50ch01	88300848	Solyc01g097440	88291253	88305457	Peptide-N(4)-(N-acetyl-beta-glucosaminyl)asparagine amidase-like protein	unknown	unknown	unknown	unknown
SL2.50ch01	88337322	Solyc01g097510	88336180	88339282	annexin 3	AnnSl3	calcium ion binding, calcium-dependent phospholipid binding	GO:0005509, GO:0005544	unknown
SL2.50ch01	88338684	Solyc01g097510	88336180	88339282	annexin 3	AnnSl3	calcium ion binding, calcium-dependent phospholipid binding	GO:0005509, GO:0005544	unknown
SL2.50ch01	88349268	Solyc01g097530	88348132	88349407	LOW QUALITY:Photosystem II 32 kDa protein	unknown	photosynthetic electron transport in photosystem II, photosynthesis, light reaction, electron transporter, transferring electrons within the cyclic electron transport pathway of photosynthesis activity	GO:0009772, GO:0019684, GO:0045156	unknown
SL2.50ch01	88422637	Solyc01g097640	88407909	88423056	Ribosome biogenesis protein BMS1	unknown	nucleus, ribosome biogenesis	GO:0005634, GO:0042254	unknown
SL2.50ch01	88470182	Solyc01g097750	88470094	88471793	LOW QUALITY:Leucine-rich repeat protein kinase family protein	unknown	unknown	unknown	unknown
SL2.50ch01	88471492	Solyc01g097750	88470094	88471793	LOW QUALITY:Leucine-rich repeat protein kinase family protein	unknown	unknown	unknown	unknown
SL2.50ch01	88497342	Solyc01g097780	88496938	88497424	LOW QUALITY:inositol monophosphatase family protein	unknown	phosphatidylinositol phosphorylation	GO:0046854	unknown
SL2.50ch01	88512840	Solyc01g097800	88512551	88515400	DNA-damage-repair/toleration protein (DRT102)	unknown	carbohydrate metabolic process, isomerase activity	GO:0005975, GO:0016853	unknown
SL2.50ch01	88583767	Solyc01g097900	88583679	88586333	LOW QUALITY:Polynucleotidyl transferase, ribonuclease H-like superfamily protein	unknown	unknown	unknown	unknown
SL2.50ch01	88583804	Solyc01g097900	88583679	88586333	LOW QUALITY:Polynucleotidyl transferase, ribonuclease H-like superfamily protein	unknown	unknown	unknown	unknown
SL2.50ch01	88606689	Solyc01g097930	88606184	88608306	Cysteine synthase	unknown	cysteine synthase activity, cysteine biosynthetic process from serine	GO:0004124, GO:0006535	unknown
SL2.50ch01	88607102	Solyc01g097930	88606184	88608306	Cysteine synthase	unknown	cysteine synthase activity, cysteine biosynthetic process from serine	GO:0004124, GO:0006535	unknown
SL2.50ch01	88610201	Solyc01g097940	88609778	88610782	Cysteine synthase	unknown	cysteine biosynthetic process from serine	GO:0006535	unknown
SL2.50ch01	88615906	Solyc01g097960	88615243	88617472	Late embryogenesis abundant D-like protein	unknown	unknown	unknown	unknown
SL2.50ch01	88624276	Solyc01g097970	88623378	88624528	Deoxyuridine 5'-triphosphate nucleotidohydrolase	unknown	dUTP diphosphatase activity, hydrolase activity	GO:0004170, GO:0046080, GO:0016787	unknown
SL2.50ch01	88698929	Solyc01g098090	88687380	88700948	meloidogyne-induced giant cell protein DB214	TOMTRALTBC	protein binding	GO:0005515	unknown
SL2.50ch01	88715270	Solyc01g098110	88704352	88719638	Esterase/lipase/thioesterase family protein	unknown	transferase activity, transferring acyl groups other than amino-acyl groups	GO:0016747	unknown
SL2.50ch01	88726179	Solyc01g098140	88723899	88727150	alpha/beta-Hydrolases superfamily protein	unknown	metabolic process, hydrolase activity	GO:0008152, GO:0016787	unknown
SL2.50ch01	88726300	Solyc01g098140	88723899	88727150	alpha/beta-Hydrolases superfamily protein	unknown	metabolic process, hydrolase activity	GO:0008152, GO:0016787	unknown
SL2.50ch01	88726656	Solyc01g098140	88723899	88727150	alpha/beta-Hydrolases superfamily protein	unknown	metabolic process, hydrolase activity	GO:0008152, GO:0016787	unknown
SL2.50ch01	88727475	Solyc01g098150	88727256	88730128	Pentatricopeptide repeat-containing protein	unknown	protein binding, zinc ion binding	GO:0005515, GO:0008270	unknown
SL2.50ch01	88728826	Solyc01g098150	88727256	88730128	Pentatricopeptide repeat-containing protein	unknown	protein binding, zinc ion binding	GO:0005515, GO:0008270	unknown
SL2.50ch01	88729026	Solyc01g098150	88727256	88730128	Pentatricopeptide repeat-containing protein	unknown	protein binding, zinc ion binding	GO:0005515, GO:0008270	unknown
SL2.50ch01	88798755	Solyc01g098210	88797821	88802727	Transmembrane adipocyte-associated 1	unknown	unknown	unknown	unknown
SL2.50ch01	88823028	Solyc01g098240	88820781	88827627	Protein FRIGIDA, putative	unknown	unknown	unknown	unknown
SL2.50ch01	88845781	Solyc01g098260	88845751	88845900	LOW QUALITY:villin 4	unknown	unknown	unknown	unknown
SL2.50ch01	88845830	Solyc01g098260	88845751	88845900	LOW QUALITY:villin 4	unknown	unknown	unknown	unknown
SL2.50ch01	88845854	Solyc01g098260	88845751	88845900	LOW QUALITY:villin 4	unknown	unknown	unknown	unknown
SL2.50ch01	88852848	Solyc01g098270	88852559	88853602	DnaJ domain-containing protein	unknown	unknown	unknown	unknown
SL2.50ch01	88864853	Solyc01g098290	88864769	88864987	LOW QUALITY:P-loop containing nucleoside triphosphate hydrolases superfamily protein	unknown	unknown	unknown	unknown
SL2.50ch01	88864893	Solyc01g098290	88864769	88864987	LOW QUALITY:P-loop containing nucleoside triphosphate hydrolases superfamily protein	unknown	unknown	unknown	unknown
SL2.50ch01	88900514	Solyc01g098370	88899740	88902553	Leucine-rich receptor-like kinase family protein, putative	unknown	protein binding	GO:0005515	unknown
SL2.50ch01	88900670	Solyc01g098370	88899740	88902553	Leucine-rich receptor-like kinase family protein, putative	unknown	protein binding	GO:0005515	unknown
SL2.50ch01	88909906	Solyc01g098380	88904807	88910487	Dihydrodipicolinate reductase, putative	unknown	4-hydroxy-tetrahydrodipicolinate reductase, lysine biosynthetic process via diaminopimelate, oxidation-reduction process, NADPH binding	GO:0008839, GO:0009089, GO:0055114, GO:0070402	unknown
SL2.50ch01	88918195	Solyc01g098390	88916948	88919326	Gibberellin receptor GID1A	unknown	metabolic process, hydrolase activity	GO:0008152, GO:0016787	unknown
SL2.50ch01	88934794	Solyc01g098410	88934192	88938292	Receptor protein kinase, putative	unknown	protein kinase activity, ATP binding, protein phosphorylation	GO:0004672, GO:0005524, GO:0006468	unknown
SL2.50ch01	88937625	Solyc01g098410	88934192	88938292	Receptor protein kinase, putative	unknown	protein kinase activity, ATP binding, protein phosphorylation	GO:0004672, GO:0005524, GO:0006468	unknown
SL2.50ch01	88939202	Solyc01g098420	88938369	88940099	Receptor protein kinase, putative	unknown	protein kinase activity, ATP binding, protein phosphorylation	GO:0004672, GO:0005524, GO:0006468	unknown
SL2.50ch01	88992196	Solyc01g098490	88990788	88994932	Sugar facilitator protein 1	SlSFP1	transporter activity, integral component of membrane, transmembrane transport, membrane, transmembrane transporter activity	GO:0005215, GO:0016021, GO:0055085, GO:0016020, GO:0022891, GO:0022857	unknown
SL2.50ch01	89015419	Solyc01g098510	89012925	89015465	unknown	unknown	unknown	unknown	unknown
SL2.50ch01	89027220	Solyc01g098540	89026361	89027830	Sec-independent translocase protein TatB	unknown	unknown	unknown	unknown
SL2.50ch01	89047594	Solyc01g098560	89047304	89051297	Sugar facilitator protein 8	SlSFP8	membrane, transmembrane transport, integral component of membrane, transmembrane transporter activity	GO:0016020, GO:0022891, GO:0055085, GO:0016021, GO:0022857	unknown
SL2.50ch01	89049163	Solyc01g098560	89047304	89051297	Sugar facilitator protein 8	SlSFP8	membrane, transmembrane transport, integral component of membrane, transmembrane transporter activity	GO:0016020, GO:0022891, GO:0055085, GO:0016021, GO:0022857	unknown
SL2.50ch01	89067145	Solyc01g098580	89064326	89067608	Phosphoglycerate mutase family protein	unknown	catalytic activity, metabolic process	GO:0003824, GO:0008152	unknown
SL2.50ch01	89081431	Solyc01g098610	89077633	89082944	glutathione synthetase 2	gsh2	glutathione synthase activity, ATP binding, glutathione biosynthetic process, ligase activity	GO:0004363, GO:0005524, GO:0006750, GO:0016874	unknown
SL2.50ch01	89099920	Solyc01g098660	89099611	89100005	LOW QUALITY:DNA GYRASE B3	unknown	unknown	unknown	unknown
SL2.50ch01	89099932	Solyc01g098660	89099611	89100005	LOW QUALITY:DNA GYRASE B3	unknown	unknown	unknown	unknown
SL2.50ch01	89099973	Solyc01g098660	89099611	89100005	LOW QUALITY:DNA GYRASE B3	unknown	unknown	unknown	unknown
[truncated: 19,316 more rows]
