# Supplementary material for: The Evolutionary Dynamics of Genetic Mutational Load Throughout Tomato Domestication History
Source: Mol Ecol. 2025 Jul 15;34(24):e70024. doi: 10.1111/mec.70024 (PMC12717970; doi:10.1111/mec.70024)
Supplement: Supplementary file 6 — Table S5. [file MEC-34-e70024-s002.xlsx]

## Sheet: GWAS results
Supplementary table 5. Deleterious alleles with significant GWAS hits for tomato fruit volatiles. Raw measurments of the two volatiles are provided in the tab called 'volatile measurements'.
trait	chr	rs	ps	gene	alternate allele	reference allele	alternate allele frequency	p-value
Methylsalicylate	SL2.50ch01	85496207	SL25ch01p85496207	Solyc01g092950	A	G	0.07	5.20736e-07
Isobutyl.acetate	SL2.50ch01	95794574	SL25ch01p95794574	Solyc01g108480	G	C	0.116	3.6933e-06
2.Methylbutyl.acetate	SL2.50ch01	95794574	SL25ch01p95794574	Solyc01g108480	G	C	0.116	6.13984e-07
Isobutyl.acetate	SL2.50ch01	95795171	SL25ch01p95795171	Solyc01g108480	A	G	0.115	3.15699e-06
2.Methylbutyl.acetate	SL2.50ch01	95795171	SL25ch01p95795171	Solyc01g108480	A	G	0.115	5.05517e-07

## Sheet: volatile measurements
Accession	Date	Methyl Salicylate (nano gram per gram fruit weight per hour)	Isobutyl Acetate (nano gram per gram fruit weight per hour)
BGV004584	2016-05-26	0.182854	0.950596
BGV004584	2016-06-02	0.304813	0.800993
BGV004584	2016-06-08	0.424256	0.457298
BGV004584	2016-06-14	0.102671	0.740702
BGV005895	2016-06-02	0.0458377	0.867786
BGV005895	2016-06-08	0.0655094	0.864476
BGV005895	2016-06-14	0.0281685	0.517076
BGV005912	2016-06-02	0.489762	3.23681
BGV005912	2016-06-08	0.399361	2.92093
BGV005912	2016-06-14	0.881397	3.27325
BGV006148	2016-06-08	21.5085	0.828911
BGV006148	2016-06-14	11.1751	0.484704
BGV006148	2016-06-21	10.7323	0.938574
BGV006148	2016-06-28	35.275	6.98359
BGV006175	2016-06-08	8.57731	1.08055
BGV006175	2016-06-14	8.25959	0.85797
BGV006175	2016-06-21	2.80478	0.974907
BGV006175	2016-06-28	6.21629	1.98402
BGV006208	2016-06-28	0.122349	0.311388
BGV006225	2016-05-26	1.05504	0.863228
BGV006225	2016-06-02	0.538447	2.68714
BGV006225	2016-06-08	0.179284	0.672454
BGV006225	2016-06-14	0.416957	1.06015
BGV006229	2016-06-02	0.912727	1.35287
BGV006229	2016-06-08	1.09336	0.949654
BGV006229	2016-06-14	0.775645	1.91699
BGV006230	2016-06-02	0.830468	0.487793
BGV006230	2016-06-08	0.177612	0.84062
BGV006230	2016-06-14	0.0726658	0.392195
BGV006231	2016-05-26	0.331113	0.256363
BGV006231	2016-06-02	0.419457	0.387184
BGV006231	2016-06-08	0.921918	0.189939
BGV006231	2016-06-14	0.18991	0.197405
BGV006232	2016-05-26	9.60121	2.66111
BGV006232	2016-06-02	2.02441	1.32644
BGV006232	2016-06-08	0.121464	0.615882
BGV006232	2016-06-14	0.374483	1.34334
BGV006234	2016-06-08	1.19887	5.25451
BGV006234	2016-06-14	0.383337	11.787
BGV006234	2016-06-21	0.34933	2.87996
BGV006235	2016-06-02	5.53336	1.70842
BGV006235	2016-06-08	6.7374	1.79762
BGV006235	2016-06-08	.	.
BGV006235	2016-06-14	5.47741	2.67692
BGV006327	2016-06-21	0.025486	0.162735
BGV006327	2016-06-28	0.0439323	0.600838
BGV006327	2016-07-06	0.0345647	0.171801
BGV006336	2016-06-21	0.0194371	0.605655
BGV006336	2016-06-28	0.0361564	0.827062
BGV006336	2016-07-06	0.0546511	0.522919
BGV006347	2016-06-28	0.807213	0.418101
BGV006353	2016-07-06	0.452187	0.0278894
BGV006370	2016-06-08	0.631134	0.555103
BGV006370	2016-06-21	0.49358	0.814772
BGV006370	2016-06-28	0.678608	0.950187
BGV006370	2016-07-06	1.34443	0.589203
BGV006454	2016-06-21	0.238173	1.84683
BGV006454	2016-06-28	1.09515	7.05721
BGV006454	2016-07-06	0.511182	1.69633
BGV006457	2016-06-21	0.109404	4.10512
BGV006457	2016-06-28	0.0623034	19.468
BGV006457	2016-07-06	0.0774838	5.90964
BGV006478	2016-06-28	0.0334668	4.69606
BGV006753	2016-06-02	5.73704	0.732509
BGV006753	2016-06-08	11.269	0.551356
BGV006753	2016-06-14	12.0224	0.727989
BGV006767	2016-06-02	1.11194	0.217843
BGV006767	2016-06-08	2.64175	1.32262
BGV006767	2016-06-14	3.94483	1.13216
BGV006768	2016-06-08	6.17737	0.32792
BGV006768	2016-06-14	2.63436	0.864139
BGV006768	2016-06-21	0.940254	0.536309
BGV006775	2016-06-02	2.58816	0.307826
BGV006775	2016-06-08	4.57989	1.23092
BGV006775	2016-06-14	3.42313	0.917148
BGV006775	2016-06-21	1.29041	1.52764
BGV006777	2016-05-26	0.408329	0.716726
BGV006777	2016-06-02	0.643671	0.537655
BGV006777	2016-06-08	0.904978	0.729117
BGV006777	2016-06-14	0.193556	1.51155
BGV006779	2016-06-08	10.1305	1.19418
BGV006779	2016-06-14	9.53538	2.01902
BGV006779	2016-06-21	5.78734	0.945166
BGV006779	2016-07-06	4.06091	1.4983
BGV006792	2016-06-08	6.62914	0.970421
BGV006792	2016-06-14	4.11215	0.392668
BGV006792	2016-06-21	4.09728	1.79118
BGV006806	2016-06-08	1.06978	13.2759
BGV006806	2016-06-14	1.36399	4.30457
BGV006806	2016-06-21	1.90101	34.6349
BGV006825	2016-06-02	0.0152305	0.428345
BGV006825	2016-06-08	0.0173543	0.579859
BGV006825	2016-06-14	0.0150412	1.44129
BGV006825	2016-06-14	.	.
BGV006828	2016-06-02	3.48313	0.373255
BGV006828	2016-06-08	3.73761	0.377457
BGV006828	2016-06-14	9.30888	1.25324
BGV006852	2016-06-08	7.8357	0.573045
BGV006852	2016-06-14	92.4998	4.46163
BGV006852	2016-06-14	0.382539	0.429358
BGV006852	2016-06-21	12.8327	0.52792
BGV006859	2016-05-26	0.167735	1.79075
BGV006859	2016-06-02	0.287953	2.04239
BGV006859	2016-06-08	0.122669	2.05111
BGV006859	2016-06-14	0.193682	3.62019
BGV006865	2016-05-26	0.564085	1.87039
BGV006865	2016-06-02	0.170933	0.973619
BGV006865	2016-06-08	0.118689	1.07702
BGV006865	2016-06-14	0.151562	0.977594
BGV006867	2016-05-26	3.64888	1.80279
BGV006867	2016-06-02	0.763398	0.736386
BGV006867	2016-06-08	.	.
BGV006867	2016-06-08	.	.
BGV006867	2016-06-08	.	.
BGV006867	2016-06-14	1.02004	0.852338
BGV006881	2016-05-26	1.79074	0.736692
BGV006881	2016-06-02	11.8914	1.6319
BGV006881	2016-06-08	8.49189	1.06891
BGV006881	2016-06-14	5.44378	1.17487
BGV006896	2016-06-02	2.39242	24.4745
BGV006896	2016-06-08	1.05596	17.8145
BGV006896	2016-06-14	1.05968	12.5275
BGV006899	2016-06-02	0.0274366	0.369512
BGV006899	2016-06-08	0.0247277	1.40484
BGV006899	2016-06-14	0.0145429	0.612345
BGV006901	2016-05-26	3.9181	5.33494
BGV006901	2016-06-02	7.11592	7.18332
BGV006901	2016-06-08	2.56121	3.51946
BGV006901	2016-06-14	5.98806	3.16853
BGV006901	2016-07-06	4.63067	9.83457
BGV006904	2016-06-02	1.12916	0.940515
BGV006904	2016-06-08	1.91312	1.31431
BGV006904	2016-06-14	0.765839	0.138682
BGV006906	2016-06-02	2.64162	0.769021
BGV006906	2016-06-08	.	.
BGV006906	2016-06-14	0.74095	0.758873
BGV006906	2016-06-21	0.782271	0.770855
BGV006907	2016-06-21	0.253715	0.55993
BGV006907	2016-06-28	0.845314	4.1478
BGV006907	2016-07-06	1.28445	2.11043
BGV006910	2016-06-02	0.0818955	3.95828
BGV006910	2016-06-08	0.0289001	2.14227
BGV006910	2016-06-14	0.0829653	3.80266
BGV006927	2016-06-02	3.72357	2.001
BGV006927	2016-06-08	0.526361	0.793038
BGV006927	2016-06-14	1.38561	2.33024
BGV006931	2016-06-02	19.2678	0.898252
BGV006931	2016-06-08	17.1275	1.49951
BGV006931	2016-06-14	15.552	1.95702
BGV006934	2016-06-08	10.0501	0.48361
BGV006934	2016-06-14	10.7201	0.810492
BGV006934	2016-06-21	5.08086	0.954426
BGV007015	2016-06-02	0.0443221	0.770161
BGV007015	2016-06-08	0.113931	3.4156
BGV007015	2016-06-14	0.0402827	3.32979
BGV007017	2016-06-02	0.259297	1.40202
BGV007017	2016-06-08	0.0869683	1.70317
BGV007017	2016-06-14	0.0286741	0.68769
BGV007023	2016-05-26	0.955788	6.35466
BGV007023	2016-06-02	0.44495	1.55871
BGV007023	2016-06-08	0.729779	8.64314
BGV007023	2016-06-14	0.263937	4.26985
BGV007109	2016-06-02	2.55802	0.238873
BGV007109	2016-06-08	1.34242	0.190973
BGV007109	2016-06-14	1.02526	0.410215
BGV007109	2016-06-14	.	.
BGV007109	2016-06-21	1.71447	0.899433
BGV007109	2016-07-06	1.16002	1.00224
BGV007111	2016-06-14	0.224655	0.597302
BGV007111	2016-06-21	0.404789	1.23418
BGV007111	2016-06-28	0.634222	1.30903
BGV007111	2016-07-06	1.80594	1.76776
BGV007149	2016-06-02	4.10167	1.46454
BGV007149	2016-06-08	16.7762	3.53658
BGV007149	2016-06-14	4.80552	1.72331
BGV007149	2016-06-21	3.2128	1.77413
BGV007151	2016-05-26	0.01762	0.121738
BGV007151	2016-06-02	0.00645691	0.167943
BGV007151	2016-06-02	.	.
BGV007151	2016-06-08	0.00715162	0.160385
BGV007151	2016-06-14	0.00641232	0.0631788
BGV007152	2016-06-02	1.76251	0.192483
BGV007152	2016-06-08	7.11827	1.50127
BGV007152	2016-06-14	1.98717	0.792684
BGV007152	2016-06-21	3.24779	1.0192
BGV007152	2016-06-28	3.29868	1.87814
BGV007155	2016-06-02	8.43898	0.325359
BGV007155	2016-06-14	3.90674	0.616214
BGV007155	2016-06-21	3.1184	0.669121
BGV007155	2016-06-28	1.63174	0.50359
BGV007158	2016-06-14	4.18199	0.552012
BGV007158	2016-06-21	7.27066	0.845456
BGV007158	2016-06-28	4.6575	0.945859
BGV007158	2016-07-06	3.4351	2.20916
BGV007161	2016-06-14	15.9323	0.983759
BGV007161	2016-06-21	3.56197	0.258154
BGV007161	2016-06-28	2.95424	0.672487
BGV007161	2016-07-06	5.63933	0.879531
BGV007169	2016-06-02	0.251226	0.149146
BGV007169	2016-06-14	0.141912	0.755927
BGV007169	2016-06-21	0.263088	0.69442
BGV007169	2016-06-28	1.30189	0.882116
BGV007181	2016-06-08	0.0597573	0.0845977
BGV007181	2016-06-21	0.107494	0.353397
BGV007181	2016-06-28	0.718368	0.503836
BGV007181	2016-07-06	0.124772	0.535805
BGV007194	2016-06-08	0.0784383	1.5093
BGV007194	2016-06-14	9.9265	2.73811
BGV007194	2016-06-21	3.78599	2.95857
BGV007194	2016-06-28	5.01661	3.38001
BGV007198	2016-06-02	0.0230459	1.69111
BGV007198	2016-06-21	0.0570619	0.509227
BGV007198	2016-06-28	0.0401907	2.113
BGV007198	2016-07-06	0.0436312	3.71646
BGV007339	2016-06-02	0.0287007	0.221372
BGV007339	2016-06-08	0.0472944	0.135155
BGV007339	2016-06-14	0.106454	0.453809
BGV007366	2016-06-02	0.00506666	0.107857
BGV007366	2016-06-08	0.0179611	0.259546
BGV007366	2016-06-14	0.0318998	0.146551
BGV007854	2016-06-02	0.0164886	0.546561
BGV007854	2016-06-08	0.0109507	0.926467
BGV007854	2016-06-14	0.0128518	9.68085
BGV007857	2016-05-26	0.653882	0.987971
BGV007857	2016-06-02	0.171944	0.739343
BGV007857	2016-06-08	0.0300373	1.04994
BGV007857	2016-06-14	0.109861	1.71052
BGV007860	2016-06-02	0.00951197	1.01815
BGV007860	2016-06-08	0.015535	0.479662
BGV007860	2016-06-14	0.0292856	0.539761
BGV007860	2016-06-21	0.0229481	0.679194
BGV007860	2016-06-21	0.0178896	0.29602
BGV007862	2016-06-02	0.0163565	0.616173
BGV007862	2016-06-08	0.0184309	0.733386
BGV007862	2016-06-14	0.0118144	0.803804
BGV007862	2016-06-21	0.0104942	1.31855
BGV007863	2016-06-02	0.0173183	0.635015
BGV007863	2016-06-08	0.0079988	1.20151
BGV007863	2016-06-14	0.00810784	0.917695
BGV007864	2016-06-02	0.0196312	1.06351
BGV007864	2016-06-08	0.0145067	0.288403
BGV007864	2016-06-14	0.03194	1.72168
BGV007865	2016-06-02	0.0379133	2.79839
BGV007865	2016-06-08	0.0265697	4.0157
BGV007865	2016-06-14	0.380373	6.21799
BGV007865	2016-06-21	0.416676	1.55359
BGV007867	2016-06-08	0.00666338	0.426752
BGV007867	2016-06-08	0.00863138	0.206593
BGV007867	2016-06-14	0.0146586	0.353451
BGV007870	2016-05-26	0.0161866	0.50985
BGV007870	2016-06-02	0.0846775	0.491315
BGV007870	2016-06-08	0.0508048	0.35091
BGV007870	2016-06-14	0.0210539	0.127906
BGV007871	2016-05-26	0.372847	3.06188
BGV007871	2016-06-02	0.502317	2.02632
BGV007871	2016-06-08	0.559714	1.48844
BGV007871	2016-06-14	0.823147	1.55507
BGV007872	2016-06-02	0.00757005	1.35112
BGV007872	2016-06-08	0.0142445	0.462089
BGV007872	2016-06-14	0.0203296	0.58312
BGV007875	2016-06-02	0.181827	0.755094
BGV007875	2016-06-08	0.286565	2.46833
BGV007875	2016-06-14	0.533129	1.5473
BGV007875	2016-06-21	0.514804	3.87548
BGV007876	2016-06-02	1.29307	1.48464
BGV007876	2016-06-08	0.347505	2.44683
BGV007876	2016-06-14	0.913628	2.3274
BGV007878	2016-05-26	0.00972782	1.71648
BGV007878	2016-06-02	0.0131926	1.42752
BGV007878	2016-06-02	0.00583064	0.188797
BGV007878	2016-06-08	0.00733394	3.15236
BGV007878	2016-06-14	0.013941	1.38956
BGV007894	2016-05-26	0.0744129	1.76486
BGV007894	2016-06-02	0.0278122	0.83083
BGV007894	2016-06-08	0.0596076	1.2751
BGV007894	2016-06-14	0.0287073	0.94502
BGV007895	2016-06-02	1.16034	2.94744
BGV007895	2016-06-08	0.0601118	3.4267
BGV007895	2016-06-14	0.77024	5.25168
BGV007895	2016-06-21	0.135417	2.81371
BGV007899	2016-06-02	7.95042	1.70769
BGV007899	2016-06-08	4.90642	1.55658
BGV007899	2016-06-14	6.08151	1.99521
BGV007900	2016-06-02	0.151667	3.64366
BGV007900	2016-06-08	0.0313157	1.28576
BGV007900	2016-06-14	0.0134195	5.70892
BGV007901	2016-05-26	1.80971	0.802864
BGV007901	2016-06-02	5.26061	1.9016
BGV007901	2016-06-08	1.65649	2.52021
BGV007901	2016-06-14	1.45162	0.760111
BGV007902	2016-05-26	0.137398	0.992405
BGV007902	2016-06-02	0.0315152	1.06243
BGV007902	2016-06-08	0.227899	2.00536
BGV007902	2016-06-14	0.0486191	0.935463
BGV007908	2016-05-26	0.0488492	0.805027
BGV007908	2016-06-02	0.041009	0.970677
BGV007908	2016-06-08	0.233044	3.01328
BGV007908	2016-06-14	0.134737	0.938183
BGV007908	2016-06-21	0.0316744	1.11716
BGV007908	2016-06-28	0.0159422	1.24382
BGV007909	2016-05-26	0.014271	0.981473
BGV007909	2016-06-02	0.0174935	2.52667
BGV007909	2016-06-08	0.055451	2.56443
BGV007909	2016-06-14	0.0408859	2.47387
BGV007910	2016-05-26	0.0517547	1.08906
BGV007910	2016-06-02	0.0517063	0.878188
BGV007910	2016-06-08	0.170643	1.2582
BGV007910	2016-06-14	0.0667242	0.559064
BGV007911	2016-05-26	0.0519593	0.284894
BGV007911	2016-06-02	0.0367447	1.32356
BGV007911	2016-06-08	0.262404	1.79707
BGV007911	2016-06-14	0.117727	0.509477
BGV007918	2016-05-26	0.00797518	1.43816
BGV007918	2016-06-02	0.0223511	2.41913
BGV007918	2016-06-02	0.0985328	1.65339
BGV007918	2016-06-08	0.05228	1.32817
BGV007918	2016-06-14	0.0108174	1.33639
BGV007920	2016-05-26	0.0265786	0.800981
BGV007920	2016-06-02	0.00857529	0.832828
BGV007920	2016-06-08	0.067442	1.61892
BGV007920	2016-06-14	0.0386283	1.13538
BGV007921	2016-05-26	0.048988	0.667396
BGV007921	2016-06-02	0.0425966	0.833778
BGV007921	2016-06-08	0.111444	0.620723
BGV007921	2016-06-14	0.0582745	0.833211
BGV007927	2016-06-02	0.00736824	0.277342
BGV007927	2016-06-08	0.0167554	0.110819
BGV007927	2016-06-14	0.00919263	0.126298
BGV007931	2016-05-26	0.0414779	0.189335
BGV007931	2016-06-02	0.030257	0.236751
BGV007931	2016-06-08	0.014851	0.227299
BGV007931	2016-06-14	0.0199946	0.267204
BGV007933	2016-06-02	0.0132913	0.15819
BGV007933	2016-06-08	0.020226	0.483971
BGV007933	2016-06-14	0.0156563	0.223774
BGV007933	2016-06-21	0.0287704	0.226852
BGV007934	2016-05-26	0.0558875	0.606203
BGV007934	2016-06-02	0.0122022	0.526944
BGV007934	2016-06-08	0.00718748	0.204061
BGV007934	2016-06-14	0.0386434	0.712086
BGV007935	2016-05-26	0.0532628	0.740839
BGV007935	2016-06-02	0.0231078	0.1473
BGV007935	2016-06-02	0.0234575	0.141505
BGV007935	2016-06-08	0.00568246	0.0769058
BGV007935	2016-06-14	0.02418	0.176852
BGV007935	2016-06-21	0.0176133	0.169347
BGV007936	2016-06-02	0.00861576	1.33497
BGV007936	2016-06-08	0.0111264	0.0975839
BGV007936	2016-06-14	0.0512613	0.663679
BGV007936	2016-06-21	0.00930222	0.254753
BGV007981	2016-05-26	0.0191815	0.90267
BGV007981	2016-06-02	0.107211	1.27048
BGV007981	2016-06-08	0.0253033	2.53381
BGV007981	2016-06-14	0.0176776	1.19835
BGV007989	2016-06-02	1.31954	0.323496
BGV007989	2016-06-08	0.796882	0.640768
BGV007989	2016-06-14	0.643111	0.548983
BGV007990	2016-05-26	0.0119205	0.106401
BGV007990	2016-06-08	0.0219826	3.28839
BGV007990	2016-06-14	0.0238971	0.73686
BGV007990	2016-06-21	0.00944343	1.31968
BGV007992	2016-06-02	0.0829451	11.2021
BGV007992	2016-06-08	0.145551	13.0757
BGV007992	2016-06-14	0	5.78582
BGV008036	2016-05-26	0.0926923	2.20678
BGV008036	2016-06-02	0.595758	3.90201
BGV008036	2016-06-08	0.324269	4.79452
BGV008036	2016-06-14	0.613672	18.9797
BGV008037	2016-05-26	0.559037	11.2114
BGV008037	2016-06-02	0.253157	6.51191
BGV008037	2016-06-08	0.0712587	4.02453
BGV008037	2016-06-14	0.304588	9.92549
BGV008041	2016-06-02	.	.
BGV008041	2016-06-08	0.19958	0.375742
BGV008041	2016-06-14	0.370773	1.06765
BGV008042	2016-06-02	4.45103	1.89422
BGV008042	2016-06-08	1.58576	2.99574
BGV008042	2016-06-14	0.485443	2.07825
BGV008051	2016-05-26	0.457075	0.347517
BGV008051	2016-06-02	0.699099	0.25358
BGV008051	2016-06-08	0.677658	1.49152
BGV008051	2016-06-14	0.331558	0.690156
BGV008058	2016-06-02	0.25549	0.472193
BGV008058	2016-06-08	0.29573	0.440313
BGV008058	2016-06-14	0.239423	0.855687
BGV008058	2016-06-21	0.815456	0.789991
BGV008061	2016-06-02	0.010747	0.0774994
BGV008061	2016-06-08	0.144428	2.21416
BGV008061	2016-06-14	0.0212295	0.902659
BGV008065	2016-05-26	0.0625662	0.622891
BGV008065	2016-06-02	0.0549702	1.32801
BGV008065	2016-06-08	0.0235898	1.22464
BGV008065	2016-06-14	0.019899	0.348764
BGV008067	2016-05-26	0.0145017	0.307971
BGV008067	2016-06-02	0.00575401	0.0856157
BGV008067	2016-06-08	0.0319211	0.30345
BGV008067	2016-06-14	0.0162788	0.0982817
BGV008070	2016-05-26	0.0150937	0.80883
BGV008070	2016-06-02	0.026671	1.96004
BGV008070	2016-06-08	0.116627	2.62591
BGV008070	2016-06-14	0.130538	1.24995
BGV008077	2016-06-08	0.490476	0.222501
BGV008077	2016-06-14	1.10717	0.0875547
BGV008077	2016-06-21	0.553789	0.117062
BGV008095	2016-06-02	0.0692704	0.216142
BGV008095	2016-06-08	0.133215	1.11788
BGV008095	2016-06-14	0.045058	0.412159
BGV008096	2016-06-02	0.0431431	0.164348
BGV008096	2016-06-08	0.0550822	0.233701
BGV008096	2016-06-14	0.0211985	0.184728
BGV008096	2016-06-21	0.0260299	0.219455
BGV008098	2016-06-02	0.00991114	0.681039
BGV008098	2016-06-08	0.00946438	1.16906
BGV008098	2016-06-14	0.0100185	0.706327
BGV008100	2016-05-26	0.958209	0.59212
BGV008100	2016-06-02	0.57193	0.392134
BGV008100	2016-06-08	0.975366	0.520978
BGV008100	2016-06-14	0.989621	0.406048
BGV008106	2016-06-02	0.589653	1.49705
BGV008106	2016-06-08	0.178433	1.60698
BGV008106	2016-06-14	1.39592	4.04137
BGV008108	2016-06-02	0.0135009	0.461376
BGV008108	2016-06-08	0.0485383	1.19121
BGV008108	2016-06-14	0.0215978	0.43864
BGV008189	2016-06-02	0.980831	1.72557
BGV008189	2016-06-08	2.09828	6.30475
BGV008189	2016-06-14	0.518795	1.99458
BGV008189	2016-06-21	1.6745	8.0581
BGV008218	2016-05-26	0.0147175	0.127224
BGV008218	2016-06-02	0.0124792	0.760983
BGV008218	2016-06-08	0.0227844	0.311829
BGV008218	2016-06-14	0.0303175	0.146207
BGV008218	2016-06-21	0.0112936	0.192856
BGV008219	2016-05-26	0.0155984	0.744852
BGV008219	2016-06-02	0.0240997	0.35973
BGV008219	2016-06-08	0.0841124	1.09274
BGV008219	2016-06-14	0.0162848	0.633836
BGV008221	2016-05-26	0.0136959	0.317174
BGV008221	2016-06-02	0.0140074	3.73136
BGV008221	2016-06-08	0.0208064	0.774057
BGV008221	2016-06-14	0.00991794	0.946343
BGV008223	2016-06-02	0.0285141	0.826553
BGV008223	2016-06-08	0.0273339	0.452358
BGV008223	2016-06-14	0.0146824	0.635245
BGV008224	2016-06-02	0.0153561	0.79774
BGV008224	2016-06-08	0.0103454	0.867982
BGV008224	2016-06-14	0.0167192	2.20518
BGV008224	2016-06-21	0.0130086	0.981214
BGV008224	2016-07-06	0.138848	6.28435
BGV008225	2016-06-08	0.10499	2.36487
BGV008225	2016-06-14	0.134762	2.07255
BGV008225	2016-06-21	0.0270052	1.31268
BGV008225	2016-06-28	0.0279422	1.66947
BGV008345	2016-06-02	0.0204111	0.5973
BGV008345	2016-06-08	0.119556	1.01513
BGV008345	2016-06-14	0.0970402	0.738738
BGV008348	2016-05-26	0.0118619	0.580717
BGV008348	2016-06-02	0.0229287	0.510114
BGV008348	2016-06-08	0.0209359	0.540078
BGV008348	2016-06-14	0.0300095	0.988892
BGV008354	2016-05-26	0.183211	1.86782
BGV008354	2016-06-02	0.440041	4.66081
BGV008354	2016-06-08	0.335072	5.04169
BGV008354	2016-06-14	0.101406	1.58186
BGV012613	2016-05-26	0.0182369	0.134826
BGV012613	2016-06-02	0.411532	0.151352
BGV012613	2016-06-08	0.00532315	0.147466
BGV012613	2016-06-14	0.0362548	0.166304
BGV012614	2016-05-26	0.01286	1.29174
BGV012614	2016-06-02	0.0305199	0.828416
BGV012614	2016-06-08	0.0215433	1.05588
BGV012614	2016-06-14	0.0112557	1.37816
BGV012614	2016-06-21	0.0129909	1.20914
BGV012615	2016-06-02	0.0411163	0.369616
BGV012615	2016-06-08	0.0633928	1.14937
BGV012615	2016-06-14	0.0207761	0.365122
BGV012615	2016-06-21	0.0273828	0.294825
BGV012625	2016-06-08	0.0249373	0.347011
BGV012625	2016-06-14	0.0109929	1.59533
BGV012625	2016-06-21	0.0375092	3.36415
BGV012626	2016-06-08	0.0355885	2.90346
BGV012626	2016-06-14	0.0103328	13.0385
BGV012626	2016-06-21	0.0216088	11.7548
BGV012627	2016-06-02	0.438554	1.04362
BGV012627	2016-06-08	0.145476	0.996304
BGV012627	2016-06-14	0.22365	2.03994
BGV012639	2016-05-26	12.9851	1.5442
BGV012639	2016-06-02	8.90204	1.33162
BGV012639	2016-06-08	10.6153	1.40132
BGV012639	2016-06-14	5.79436	1.80923
BGV012639	2016-06-21	7.38987	2.84943
BGV012640	2016-06-02	0.0208906	0.89605
BGV012640	2016-06-08	0.0442167	0.945155
BGV012640	2016-06-14	0.0436139	2.4547
BGV013134	2016-05-26	0.0151888	0.369029
BGV013134	2016-06-02	0.0287343	0.94489
BGV013134	2016-06-08	0.0358402	1.40197
BGV013134	2016-06-14	0.0451553	0.619508
BGV013161	2016-06-02	0.0478026	0.329143
BGV013161	2016-06-08	0.0671195	0.532776
BGV013161	2016-06-14	0.0177374	0.111936
BGV013175	2016-05-26	0.11084	0.425321
BGV013175	2016-06-02	0.244443	0.412758
BGV013175	2016-06-08	1.45497	1.04437
BGV013175	2016-06-14	0.768406	0.995138
BGV013175	2016-06-21	0.453612	1.08677
BGV013945	2016-05-26	0.138155	1.92846
BGV013945	2016-06-02	0.0448094	1.41244
BGV013945	2016-06-08	0.144651	1.09435
BGV013945	2016-06-14	0.135947	3.98013
BGV014508	2016-06-02	0.0229986	1.22077
BGV014508	2016-06-08	0.0291791	0.289218
BGV014508	2016-06-14	0.0357621	0.751644
BGV014514	2016-06-08	0.527191	1.46283
BGV014514	2016-06-14	0.193059	1.08701
BGV014514	2016-06-21	2.21834	1.71598
BGV014515	2016-06-08	9.45143	0.978758
BGV014515	2016-06-14	1.96553	0.718029
BGV014515	2016-06-21	2.97051	0.560678
BGV014516	2016-06-02	0.651428	2.04746
BGV014516	2016-06-08	2.48351	1.23762
BGV014516	2016-06-14	4.31977	1.65178
BGV014518	2016-05-26	0.497353	0.685389
BGV014518	2016-06-02	0.873078	0.542688
BGV014518	2016-06-08	0.155187	0.631366
BGV014518	2016-06-14	0.659521	0.803519
BGV014519	2016-06-02	1.77039	0.979457
BGV014519	2016-06-08	1.99932	1.06113
BGV014519	2016-06-14	1.041	2.06582
BGV014522	2016-05-26	0.0199622	1.77913
BGV014522	2016-06-02	0.00207141	0.891959
BGV014522	2016-06-08	0.0181279	3.0615
BGV014522	2016-06-14	0.0207679	1.92574
BGV015380	2016-06-02	0.124848	6.05586
BGV015380	2016-06-08	0.0641423	1.43244
BGV015380	2016-06-14	0.013436	2.181
BGV015380	2016-06-21	0.0202589	6.49354
BGV015380	2016-06-28	0.143164	4.7744
BGV015380	2016-07-06	0.0414357	5.19854
BGV015382	2016-06-21	0.314068	1.34245
BGV015382	2016-06-28	0.431269	1.47078
BGV015382	2016-07-06	0.119982	2.21941
BGV015726	2016-06-02	0.0688479	1.61838
BGV015726	2016-06-08	0.0568774	2.27021
BGV015726	2016-06-14	0.00918341	0.851185
BGV015727	2016-06-02	0.502099	1.06431
BGV015727	2016-06-08	0.662454	0.831018
BGV015727	2016-06-14	0.963766	1.12493
BGV015730	2016-05-26	0.0127908	0.264842
BGV015730	2016-06-02	0.0675292	0.172312
BGV015730	2016-06-08	0.0505899	0.229852
BGV015730	2016-06-14	0.0302099	0.277866
BGV015734	2016-05-26	0.351902	0.858432
BGV015734	2016-06-02	0.435143	0.94243
BGV015734	2016-06-08	0.665122	1.42794
BGV015734	2016-06-14	1.91049	0.68784
CATIE-11106/1	2016-06-02	1.01412	0.640702
CATIE-11106/1	2016-06-08	0.926686	0.688541
CATIE-11106/1	2016-06-14	0.982067	0.838994
LA0767	2016-06-02	0.00699621	1.01914
LA0767	2016-06-08	0.0153094	0.62514
LA0767	2016-06-14	0.0414808	1.83445
LA1712	2016-06-02	0.0106238	1.63861
LA1712	2016-06-08	.	.
LA1712	2016-06-14	0.0370606	1.24648
LA1712	2016-06-21	0.0141709	1.22517
LA2309	2016-06-02	0.385566	0.610818
LA2309	2016-06-08	0.0898231	0.159286
LA2309	2016-06-14	0.773401	0.549472
LA2697	2016-06-02	0.00569368	0.136161
LA2697	2016-06-08	.	.
LA2697	2016-06-14	0.0223707	0.93702
LA2697	2016-06-21	0.0192602	1.25213
PA129088	2016-06-02	0.102954	0.353613
PA129088	2016-06-08	0.0552287	0.595845
PA129088	2016-06-14	0.0805927	0.636302
PA129088	2016-06-21	0.0292113	0.428853
PAS014479	2016-06-21	0.0433728	3.9881
PAS014479	2016-06-28	0.128669	3.55687
PAS014479	2016-07-06	0.155466	3.79046
PI129026	2016-06-02	4.12961	0.480263
PI129026	2016-06-08	1.89042	0.339437
PI129026	2016-06-14	2.71296	0.26257
PI129033	2016-06-02	10.7694	1.1332
PI129033	2016-06-08	19.4025	0.153629
PI129033	2016-06-14	19.2384	0.0301582
PI129033	2016-06-21	11.1806	0.0644884
PI378994	2016-06-02	0.604645	0.204263
PI378994	2016-06-14	0.128286	0.0794595
PI378994	2016-06-21	0.096464	0.507807
PI406890	2016-06-14	0.143122	0.381888
PI406890	2016-06-21	1.44831	0.975968
PI406890	2016-06-28	0.287126	0.511226
PI487625	2016-06-08	3.50047	0.748378
PI487625	2016-06-14	2.0757	0.502776
PI487625	2016-06-21	1.79459	0.579094
Tegucigalpa	2016-06-02	0.509392	1.20097
Tegucigalpa	2016-06-08	0.865311	0.604012
Tegucigalpa	2016-06-08	.	.
Tegucigalpa	2016-06-14	1.69744	1.90863
Voyage	2016-05-26	0.0471023	1.63978
Voyage	2016-06-02	0.0650666	2.10227
Voyage	2016-06-08	0.0308659	0.736346
Voyage	2016-06-14	0.0608938	0.508593
