# Supplementary material for: The Evolutionary Dynamics of Genetic Mutational Load Throughout Tomato Domestication History
Source: Mol Ecol. 2025 Jul 15;34(24):e70024. doi: 10.1111/mec.70024 (PMC12717970; doi:10.1111/mec.70024)
Supplement: Supplementary file 7 — Table S6. [file MEC-34-e70024-s003.xlsx]

## Sheet: Sheet1
population	total # genomic windows	# windows missing > 25%	% windows missing > 25%	# windows missing grt 50%	% windows missing > 50%	num windows missing > 75%	% windows missing > 75%
SP	7733	306	3.95707	130	1.68111	23	0.297427
SLC ECU	7733	137	1.77163	21	0.271563	3	0.0387948
SLC PER	7733	52	0.672443	9	0.116384	3	0.0387948
SLC San Martin	7733	37	0.478469	15	0.193974	11	0.142248
SLC MEX-CA-NSA	7733	41	0.530195	8	0.103453	3	0.0387948
SLC MEX	7733	36	0.465537	11	0.142248	3	0.0387948
SLL Americas	7733	10	0.129316	7	0.0905211	3	0.0387948
SLL Modern	7733	6	0.0775896	5	0.064658	3	0.0387948
